# Supplementary material for: CoreSNP: an efficient pipeline for core marker profile selection from genome-wide SNP datasets in crops
Source: BMC Plant Biol. 2023 Nov 21;23:580. doi: 10.1186/s12870-023-04609-w (PMC10662547; doi:10.1186/s12870-023-04609-w)
Supplement: Supplementary file 2 — Supplementary Material 2: Table S3. Description of Core SNPs Selected from the BarleyIdataset with default parameters. Table S4. Description of Core SNPs Selected from the BarleyIdataset with default parameters. Table S5. Description of Core SNPs Selected from the BarleyI&IIdataset with default parameters. Table S6. Description of Core SNPs Selected from the Soybean dataset with default parameters. Table S7. Description of Core SNPs Selected from the Wheat dataset with default parameters. Table S8. Description of Core SNPs Selected from the Rice dataset with default parameters. Table S9. Description of Core SNPs Selected from the Maize dataset with default parameters [file 12870_2023_4609_MOESM2_ESM.xlsx]

## Sheet: Table S3-BarleyⅠ
Table S3. Description of Core SNPs Selected from the BarleyⅠDataset with default parameters.
SNP_ID	CHROM	POSITION	MAF	PIC	FLANKING SEQUENCE
BOPA1_2314-1412	1H	37687340	0.4775	0.374493	TGTCATACTCTTTTATATACAAAGCTTCACAATGCAATTCTAACATTATACCTTACATGATTTGTGATCGCAGAATGCCATTATTTCACCACTATGGAACATTAATGCGCATAGTGTGATGTACATGATACAAGGACATATCTTGGTTCA[A/G]GTTGTTAACGACCATGGTCGAAATGTGTTCAATGGCCTTCTTAGCCCGGGGCAACTATTAATCATACCACAGAACTATGTTGTTCTAAAGAAGGCACAACGTGATGGAAGCAAGTACATCGAATTCAAGACTAATGCAAACTCCATGGTT
JHI-Hv50k-2016-57547	1H	514997947	0.4528	0.372762	TGGAATATAGCATTTACCTGATTTGCCCTTTTCCCAAGACCCATGAGAAAATTGTCCGGCTTGATATCTCTATGCAAGAAAGACTTGGAATGGACAAATTCGACACGGTTGATCTGACAAAAAGGAAGTCGTTTAAATCCAAGGTGATGA[G/A]ACGAAACAGGCCAAAATAATGATGCCAAGGGAATCTGAAGTGCTGCATACCATTTGATCAGCAAGCATCAAAACAGTCTTTAGAGACAGCTTCCTGTTGCAAAAACTGAAAAGATCCTCGAGGCTCGGGCCCAGCAAGTCCATCACCAAA
JHI-Hv50k-2016-113439	2H	601004185	0.4943	0.374968	GCATATAGCAGAGTGGGTAAAACAAAGCAACGCCGTCAAGGTTACTGGTTGTTTTGAGTTTTGACAACCGGACTATCTCTTCCCCTGAATTTTTACTTCTCTAGCACCCTAAGCCATCTGATCTAAAGAACCCGAATGAAGTATATGTAA[G/C]CTTGCACTGCTGACTACGCATGCATATGCGACTATGTTCCAATCAGGTCAGTAGTTCAGTTTGTTCCTTGGTTCTGACCACACCAACCCCAGGTAATTTTATCTTGGATCCCGTCAAAACAATTTTCCTTCAACTAAGCAAATATCGACA
JHI-Hv50k-2016-126795	2H	627451602	0.4977	0.374995	TTCTTGCTTCTGTGCAGCAGTTTTTATTACATGCAGCATGTGTTTATGAGAAGGGAGTTATGCTAAAGAGATGTTGATGATTTGAGGGTGGTTCGGGTGCTTTCATCCTCTGTTCAATACAATTTGTGTGGATAGCATATTTGTGTACTT[A/G]TTTTAGCCATATATTATTGTAGTTGGAGAAAAATGTTGGTTTAGGTGAAGTACTTGGATTCTCTTTTTCTTGTGAAGCAAGGACAAGAGAAAGAGATGGTATTCGTGAGCCTTGCGGTGGCTCTTATGATTTGTAGATAATATTTGTATT
JHI-Hv50k-2016-134581	2H	642504851	0.3599	0.354601	TCTGACTCGAACCAAATTGGAAGGGGTGGTTTTGGAAAAGTTTACAAGGTAACAAGAAGTTTTGCCTCCATGGTTTAGCACATGTTCTCCATTACAAGGATAGTTATATTAGTGCTCCCTCCGTAAACTAATATAAAAGCATTTAGAACA[C/T]TATTTTAGTAATCTAAATGATCTTATATTAGTTTACAGAGGGAGTAGAAAACAATTGCTTTCATCATTTCATAGTTCAGGACGATGCGGTCATGCAGGGAATACTGGAAGGTGTCAATGAAGTTGCTATCAAAAGGCTTAGTAAGGATTC
JHI-Hv50k-2016-149441	3H	2043755	0.4897	0.374894	CTCATCATCTTGAATGCACCAGCATGCAGTTCTGCAAGCTCTGCTCAGCTGCTCCACAACCGCATCGCCCTCCAGCCTACTGTCCAGCAGGCACACAACATCTCCCTCATGCACCTTGACTGCAGCAAAGATGGGGAAGTAGGTAAATTC[A/C]CCTTCCTTAATTTTCTCTGAATTCCTTCGCCCTGATATGATCTCAAGAAGCATCATGCCGTAGCTGTAGACATCTGACTTGTGTGTGATCGGAACCCCCGAGATCCACTCCGGCGCGAGGTATCCGATGGTCCCTCGCATTGTCGTCAGT
JHI-Hv50k-2016-158272	3H	16223266	0.3969	0.364144	CGTTTATGTGAGAATAGGAACTGGTTACATATTAGGCATGGCTTTGCGGTGAGGTAACTGGCAGCTAGTTTGTGTTATTCCTTGCAATATGGCTTGTTATGACGCAACTAGATATGTTAAATTGCTAGTGCCATCTGCCCAATGTTTTAT[G/C]GCGTAACGCGTTTTATGGCGACCGACCCCCATCGTAACTAGTCATGTAATCTAAGTTAATCTATGGTTCACCTTGCGATAAACTTATCTATAAATTGTTTATGGGCGATGATGTGATGTGAGGCTTGTGGCTGTTTGCTTCATCTAAACT
SCRI_RS_164290	3H	558192872	0.455	0.372967	GAGAAAGCAAGAGGCTGAAGACGACATGCTGGGCGATCTGCCTGAGGAGACTGTCAGGCCTGAAACATCAGAAGAAGAAGATCTGGCTGCTATAATCGAGGCTTGAACCAGCGATGATAGGTTAGCTAGGAATGTTACTTGTGGCACGAA[C/T]TGTGTTCTGGACTTGGACATTGAGTTCTTACTGCACTGGAAAACGAGGAGGTGGCTTCTTAGAGTAGACACTGGGTGTGTTTTGGGAGGAGGGGGAAGGGCTCAGGATTCAGTAGCATGTAATCATGTACTGTATATATGTTGCATGCCT
JHI-Hv50k-2016-232113	4H	20756719	0.4875	0.374844	GTCTACCATCCGATCACTTGCTTGGCAACTCGGATGCAGCCCCACCACACTCCACAGGAAGTTCATGTTGAAGTTGATAAAGAGACATTCAAATTGTGTGAAACCAATTTTGAAGGAAAAGAATATGAAGGATAGAATGAAATTTTGCTT[G/C]TCAATGCTCGATGAGACAACAATAGAAACTAGAAGGCCTAAATTCAAGACCATGCACAACGTTGTGCATATTGACGAGAAATGGTTCTATATGACAAAAAAAACAGGAACTATTATCTGCTCGATGAGGAGGAAGAGCCTACAAGAACTA
JHI-Hv50k-2016-282861	5H	13332071	0.2889	0.326465	CTTAATCAGGGACTGTGGATTGAATGTTCAGAAACGGGGGACTTTTTCACAAAAAAACCACGACGGACGATCAGAAACAGTATGTATTCGCTTTGTTATTACTCCCTCCGTTCCTAAATATAAGTCTTTTAAGAGATTTCACTAGATAAC[T/C]ATATACGAAGCAAAATGAATAAATCTACACTCTAAAGTATGTCTATATACATCTGTATGTAGTCCTCTAGTAGAATCCCTAGAAAGACTTATATTTAGGAACGGAGGGAGTATTATATAGGGAGAGATAATGATAATTATGATGGGCACC
JHI-Hv50k-2016-318727	5H	490996802	0.4944	0.374969	ATTTTGTATCCAGTTCAGATTTCTTTCATTTGCTAAATCTGGAAAGATTTCTTGAGTTATTCAAATTCGACAAAGTTCTGAACTCCTCATAGTTAGCAAAAGATCATTAAACCTTTACCAATACCGTTATTGCTCCATGTTTACAAAACA[A/T]TTGTAGAATGAACCAGCAGTATACACCCTGTGCAGTGAATCTGTGTCAACTCATAATCCTATTTATACATGTTCAGTCACATGCCATGTTGGCAGTAGACAGTTGCCTGCTACCTTGATATAGCTGCTTCTGACGGGGACTTGTTTGAGT
JHI-Hv50k-2016-346780	5H	550472129	0.4837	0.374734	TCGCACTCAAAATCAATGTGAAGGTAACATAACCACCTGGTCCATGTTTTACAATATTCAGTTTCCATGGAATGTGTTTATTCTTTGTCAACTTCAGTTTCTGTTAAATGTGATAATTCTGTGTCTTAACTAGGTCGGAGGACGCAACAC[A/G]GTTCTGGAGAGAGCTTTTGTGCGAAATGGCATACCGTTTGTGTCTGAAGTCCCAACAATCATCTTTGGTGCTGATGTCACACCCCCCCCACCTGGAGAGGACTCTGCATCATCTATTGCTGCGGTTAGTTTTTCCCACAGTTGACAGTTT
JHI-Hv50k-2016-390461	6H	112371424	0.4981	0.374996	AGAAATGAGAAAGGACAAATGGCTTGCTCCTATAATCAATGGCTATTAATTTTGCCTAAAAGATCAATTGTTTCCTAGTTGGTGTTTCATATGCATTAATGTCTGATCATATGAACAAAGTGTGAATAATGTCAAGGCAGTGGCATTTTA[A/G]AATTTTGTCGTTTGTTCTGGAACTGATCAATGACTATCTATCATGCAGTGTTGTCTGCAAATGGGGAGACACAGACAGTCATGAAGGGCATAACTCATGGAGCATGTGACTACCTGCTAAAGCCGGTGCGTCTTGAGCAGCTGAAGACAA
JHI-Hv50k-2016-410674	6H	482709644	0.261	0.311353	GAGACAGGCAGTAAAACTACAATCAGGTATCATAGTACCTCCTTTGGTGCCACATGACCATGGACGTTCATAAGTTCAGTGTCCACACCACTCAATGCAGACCAATGAAGGACTGAGTGATTTGACATTAGGTAGACATCATGCTTGGAT[G/A]TCGCCCATACTAAATTTCTCAGCTGCAGGCACAGTTCAAGTCAATTGTCTGATGCTCTTGACAGAGCAGATCAAATCATTTAAAAAATAGAATGGGCATCAATGAAGGATCTACCAAATGGAAATGGATAGCTGAAACACAGCAACATCA
JHI-Hv50k-2016-437307	7H	2877915	0.4545	0.372921	CAGCGGCACCGGCGGGCGGTAGGTCCCGAAGAAGGCGATGCTGCCACGGCCGCTGTCGTCGCCCCCCATGGCTGGCGGGCGTGCGATAGATTGAGCAATAAGTTGTTCTCTGTATCGGTTCCTCTAGCTCTGCTCTGAGTTTGTTTGCTC[A/G]GATTGGATGCTTTATTTATAATAAGTGCGGCATTTGTGTGCTCGAGCTCCTCCAATAATCTTGCATTAGAAAATTCTGAAAACTGGATTTTGGAGGGTCAACAAATTCTACATGTTCAATATGTTCCTAAATTTTCACGATGAAAAACAT
JHI-Hv50k-2016-439340	7H	4451198	0.2586	0.309934	CCTTAAAGTCTTCAGCCTTTAGGGGTAGATAAGCGTCGTACCGATTCTCTCGGCGACAATATGTTGCAGGATAATAGAGATAACATGTTCCATAGCACATCCCTAATTAACTCCACTACAAAATTCAGTCTAGAAGAAGTTCAAAATCAC[A/G]ACAACGACAACACAAAGACGATGAAACACGGCAGGCAGAAACACAGCTTCTGGGACAATTTTTTGCTCTCTACTCCTCCTTGATGGCGCCCTTGTCGCTGACGTAGATACCATCCAAGAACTTCCTGATATCCTTGTTCTTGACGTGGCA
JHI-Hv50k-2016-456126	7H	30809126	0.437	0.370999	GGGTAGTTCGGCGTGGAAGGCCGCCGTGACGGCGCTGAAATCGCCGGACGCAGGCTTACGGTAGATGCATGCCACGGAAGACTGCGTGGATCTGTGAATGAGATCGAGATTGGAGACGGCGAGCACATACGGCTCAACGCATGGGGATGC[T/C]TTCACGACGTGGCGGCTCACGACTTGGATAGTCATGTCATGCTCTGCCTTAAACTGCTTAGCCACTGCCATTACTTATAACTACTATGCACGAGCTAGTCAGATAATAATATCTGACAATTCATCGTATAATTAATAATATATAGGACTC
JHI-Hv50k-2016-457719	7H	32488693	0.4995	0.375	AGAATCAGGATAACTATATGTAATATATTGTAGGAAGACCAGAAACTAATGAGTAACCTGATTGCAACATGTACCTTGGTCAGGGTCTTGGGTCACTGGATAAAAGGAGCAAAGTGTTGTAGCTGCAGCAACTTCTTCAATTGACGCATG[C/T]CCTTTGTTCTTGGTTGCAGCAGCCTTTGCTAAAGCTGACGCTGACGAGGGAACTGATGGAGAAACGGTAGCTTCAATGCATAAGGGAGGCGGTGGAGGGACAACATCTCCATCGAGGATTTCCGTAGGGCCGTTCCGATGCGGAGATGGC
JHI-Hv50k-2016-483370	7H	376897995	0.4995	0.375	GCTCATTATATGGAGATCTAAACTTCCTAGCGAGGATAAAGGAATTGCTGGGCGTTTTCTTGTTGCCTAGATCCTAGTACGGTTAAGCTTCGCTTAGGTGGGCTATTTTCTTCCATTGCTTCCTAAACATATCGCTAAATCGCATGGATC[A/G]CAATCGCATAGCAGTACTCAACAGCTAAGGCCCACTTGGCGGCTGGAGAGAGAAAAAGGAGATGATGAACTGCACGCTCACATGATATTTCTTCACTACTTGTCACTAATGAGATGAAAAATTTAAGGGCCGAGTAATAGCCAAAAAGAA
JHI-Hv50k-2016-496895	7H	579202364	0.4846	0.374763	TGACCCTTCGTCCTGCGCTCACATCATGGATGGCGTGCTCTGTGCTTTGTGGTTGTGAAAGTCACAAACTCCGTTCCACATTTGGAACACAGGAATCAGCATTGATAAAGTACTGTACAAAAATCATACTCCGTTTTAAAGGCTTACATT[C/T]GATAATGGTAAACAAACAAACATTCCAATTTCAGTACAAGCCCTAAAGGAAGGGAAACTATGCCTGAAAACACTGATCACACAATACTTCAGAGTCGACATGCGTATAGGTCATCCAGAATTCTGACACCATTTTCTTGACATCAATTGC
JHI-Hv50k-2016-507912	7H	607998097	0.4786	0.374542	GGGAGTTCTCTCGGATGCAAAAGTAACTTTGCCACTAATTTTACCCTTATTAAGTAAATGTAGATGGTATGTTTCTGCATGAATACAGTTTGATAGTACTCAACAGCCATACCAAACAGTTAAAAATTTCAAGATTATACTAACAAAAAA[A/T]GACAACAATGTTTACTGTAGTATACCTTTTTCACTATGAGGTAAAGGACATGGGCTAAAAAGTTCATGATCTGCACTACCGTTTCTATTGCAGATGGCCAAAGTTATTAGTTTCCAACCAAATTGGAAGCGAAATCAAAGCATGTGTGCA

## Sheet: Table S4-BarleyⅡ
Table S4. Description of Core SNPs Selected from the BarleyⅡDataset with default parameters.
SNP_ID	CHROM	POSITION	MAF	PIC	FLANKING SEQUENCE
rs1_20915577	1H	20915577	0.4418	0.37159	CGGCGTCGGCACTGTCTCCAGTGTCCAATTTGTGCCGTCCTCTAACAACCTCATAGTTGCGTCCTGTGACTAGGTCAGATCTTTAACCCCCATCGTTATCTCTGGCTCCTGGCTTACGAATTTCATGCATTTATTTGAGGTGAAATTAGG[G/C]TAGTTTATCTTTGCATATTAGAGGCCTAACAGGGTTTCCTGTGGAATTTTGTTCTGCAGGGGCTGCGGATGTACGATGTGGACAAATACATTGAGATGGATTCTGAAGCAGCACTACTACTTCAAGGATGAGTTTGTGGCATTCGCCTGT
rs1_21509432	1H	21509432	0.47	0.374098	TCTGATGCGCCTGCCTAGGGTTGCCACCTTGTCTGTTGCACCGCTTGACTCGCCATTGACTGCCTACACCGCCGCTGCTCTTGTCAAGACTCCCGACGCTGCATAACCCGCGTGCATACGGCCTGCTGACTCAATCAGCTGCAGCCGCCT[T/G]GTTAGATCCGACCAGCTGCCTCTCCCTGCGCTGCTTGCATCTGTCCCAATCGGATGGAACCGACCTGCCAAAAGCCCTCGCACAGAACACGCCGCCGGCTGCAAAACACATCTTGCTAAAAGCATCTCCAACAGCGCCGACAAAAACTGC
rs1_442374250	1H	442374250	0.4613	0.373498	GGGGGCACTGGCACTCGAGGTTTCGGAGGAGGAGGCTCGCGCGGAGGGCCGCTGCAGGTTTCGGAAAAGGTGGCGGCCGGGGCGTCGGGAGGAGGGGCGGCTCCGGCTAGCGCGTGCGATGACGACCACGACGACGACAACCACCACCGC[T/C]GCCGTCGCCGCCGCGGAAGCCGTCGCCACCATGACGACCACTCGGGCGGGAACTGCAGCGCCGCGGCGGAACCGCGTGGTCGTGGCGTCTAGAGGGTTTCCGGTGCCGCCGCTGCCCTCGTTTGGTGGCGCTGAGCGACGACCGCATGCA
rs1_487864620	1H	487864620	0.2307	0.291958	CTGTCCTGGACGCGATCGGACTCTTTTTGAACGAATTAATATGTCTCCGTTACCATGACCAGCAGGAATTTCATTAATCTTCTCTGGGTTCCATTCCAAGGTGTAGTCAGCACCCCATTTTTCTAAATTCCAGATATAAACCTGTGTACC[G/A]GTACCCTCTTCACCAAATAACCCCACCTTTTCTCCAATGAAGTACTCATTAAACGGGGAAAATTCCTTGATTGCATCGAGGTTACGCTCTGCAGTAGCTTTAGACTGGACATTCAAATCAACTTCCATGTATTGTCCTTCCTTGCAATAT
rs1_490625187	1H	490625187	0.3273	0.343396	TTTCGAGCAGAATAAGGCGATACTGACTCGAGTCGACACTGTACTGTAGCCGCTCTATGTGGGTGATTTCGGCCCATGCTTTGCATATGTTGTGTGCTTCACCGGCGATGGCCCATTAAGGAGATATAAAAATGGTCCACTAAAAAGAGA[C/A]CACGGTCGATCTGAAGAAGGGCGTGATAGGCGTTTCCTATTAAACGCTGCAGGCGTCGTTTGGAAAAAAGAAAAAAAAATCTAAAACAAACTTTAAATTTGTACTCCCTTCGTCCCAAAATTATTGTCTTACATTTTTTTAGATATAAAT
rs1_509848571	1H	509848571	0.4934	0.374956	CTCGGACAGTCGGTTTGACCACTTGAAGACCTTCTCCGGCCGCCTCCGCTGTCTGCAGCTTGGCCTGCTGCCAGTTGACATTGAGCATGGTGCCGCGCCCAATAACTCCAATGGGGACGCCGACGAGCAGAACGTAGTCCCCTCAGCCGA[C/T]CGCTACTTCGCCGCCCTCCAAGGCCCCGAGCTCGAGACCCTTCGGGTATGTACCACGTAAACCCACCAAAACTTTCGCCTTCCTAAAACAAGCATGAGCTCTAGACTCTAACAACAGCATGGACATGCAGTCGACGGAGGTGCCAACGCT
rs2_12178827	2H	12178827	0.3266	0.343124	GACATAGTTGAGAGCCAGCTGCAGGACTACGCAGAGAGGAACCGCAGCGGCCAGGGAGAGCACCTTGATGGTATTGTCAGTCTCCCTGCAGCTCCCAGCAGCATAGGCCCCCATGAGGCCCAGGAGCGCCACCGCGATGAAGCCGTAGAC[C/G]GCCACGAACCGCGCCGAGATTGTCCTGCTCAAGTTCTTGTCCAGGAGCAGCAGGATGATGAGCAAGGAGGCGACGAACGCCGTCGTGTTGCAGACGAAGAATGCCCGGTACCTCCGGAGCGCACTATCTTCCATGATGGGGTCGCCGGCG
rs2_23559713	2H	23559713	0.3397	0.347983	CAAACACCATCACGGTCTTGTAATCACCATCATGGTCTCATCATAGCCAATATAGCAAGGCCGGTGAGTCTGAGGTTAACCAGCAGAAGACAAGATCCGACAGGAGCTGCATGTGAGCATCCACCAACCTGTGCATGCCACTCATGTTTG[T/C]ACTCAGTCGTGTTGGCGCCTCCGAAAAGATTCGCTGCAGCCCTGTGTCATGCCACTTTCATCGCATGCGTACAGAAAATGTAAGCAATCTTGTAGCTTTCTGTTTGTAACAAAAATGTGTATATATAACAGACAAATTTTAACGTGCTTC
rs2_662011585	2H	662011585	0.5	0.375	ATCCATCGCCTCGACTTTCCTACCACATGCATCACTTTTCCTGCTCATTAACTCAGCAGACCAAGCCTCCACCTGGCATAGAGTATACGACTTGCCAGACTGCAGAAAGAGGCCTAATGAGGACTTGGGCAGACAGCAACCAGCATGAGC[T/C]TTGAAGTCTGATACAGATAAGGTTTTTGCGCAACATCTGCAAAGAATGCCCTCCCAGGTGACCTGCCCATCCTTGATGACTTCATTGCTCTTCAGATTCCGGTACTGAATGACATCTTTTACGGTCAGAAAGCCAGTTGCAATCAACCAG
rs3_3169631	3H	3169631	0.476	0.374423	CGATCCCGTTGCAAGCAAGCAAAACAGGTGAAGGTCGAAGGAACTTCAAGCAAAAGAAGCCCGACGCTGGAGGTGCCTCAAGCTCTGCTCCATGCTGACCTTGACCATCTCGGCAAGCATCTTCTTGGCCTTGCCACCGCGGTCCTCCCC[A/G]TCGATCTGAGAAGCAATGTTACTGACGATGTTCTCGAGCGTGTTGGGCTGCAGCTTCGACCTCGAGTAGGGCGAGTCACGCAGCAGGTCGAGGAGGGTGTGCGCCTTCACCCTGGACTTGGGGGTGCCATGGGCGGTGAGCTCAAGAAGA
rs3_22715964	3H	22715964	0.3662	0.356457	ACTATCTGGTCAAATCATAGTCCTAAAATGTGCAGACTTTTGACTATCTGATCAAATCATAGCAGTTCTACAATGTGCATACTCATATGCCAGGTAAATGGAGGATTTACCGGCAACAGAGTAATGGGCAACAAATAACTCTTGATTTGC[T/C]AGTAATTTGTTTCCCATAAGATTCAATACTAATCAGGCTAGACCTTCAAGTTCAAGTTCACATAAACATCAGAGGAGACATTTCATGTTCTGCAGCAAACCTGTTTCTAAGATACGTGGTAACTAGCTGCCACTAGAGCTAATATAACTG
rs4_31922003	4H	31922003	0.3345	0.346109	GCCGCTCTGCCCAGCACTACCACTACCACCACAGGCAGCAGCAGTTGTACCGGAATTGAACCCAGTGATGCTCAGACCGCCGGGCGCCTTGAGCTTGAGTGGGATGATCCGCATGAACGCAGGGGTGGCAGACGAGATGGCAGGCAGCAC[G/C]TCCGAGACCCCGTTTGGTGGCTGCGCGCGCTGCAGCTTTCGTCGTCATGCAGGAGATTGCTAGCTCTCTGTGCTTTTGGGAACTTCGGATATGGAAAATCGCTAAGGTTATCAGCTTTATTAGGACAAATCTCCGATGGCCTGCAATGTG
rs4_538092276	4H	538092276	0.4937	0.37496	GTTCAGAAACAGCAGAAATGGTTGATCTAGCACATGCTTCACTGATAGTTGAAGTAGCTCTTCAGACACAACAAAGTTTGCAAACTAGAACAGACAAATCTAAGAATATCTGAAACTATCTCAATCAGTTCGCTTTAAGAAGGTCAAAGC[G/A]TCGGATCCTTACGTGTCGCTTGCTGCAGTGGGCATAAGCACGCATCTTACGCGGTGCATTGATATCGACTGAGAGAACTCCATTGCCCATAAGCCGATGCCATAGCAGAGCACTGAGAACGAAAGGAGGGGTCAACACATATGAGCCATG
rs4_586261228	4H	586261228	0.3881	0.362165	CCTCATGAGGCCCGGGTATCACGGTTAAAACGGATACGGACGGTTTGCCTAGCTGCCTTAAAGATGCCCTTAACCTTGGAGCGACGCGGTGCCACTTGGAATAGATTCCTTTCCTCTCTACCGTACGTGTAGTCGCATCGGTTATGTCGT[C/G]GAAACGCGGAAACTGTCCATGGTTGTCGACTCCCTGCCGCTGCTGCAGATGCTCGAATTTTGGAGATTGAAAGGTTATGGCAACGCTACACGGAACTCAGCTACGCGTCATTACAGTCTACAGTCTACACTGCACCCTCCCTCCTTTGTA
rs4_592890542	4H	592890542	0.4132	0.367352	ATCCAGCCGGCCTCCGTAGCCGGCGATGCAGGACTTGGTGTTGCCGAGGTGGATGGCCGTCTTTTCGTGCTGCGAGATGCCGTGGTACTGCAGGAACTCGTTGGCGCAATGCGCAGGCGACACGCCTCGTGGGAGGCCAAACGCCGCCGC[A/T]CCCGATGCCGCTGCATGTCATGTCATCATCAAGAAAACACAATCAAATTAACGAATTAGGCGGCCGGAGACCGATCGATGGCGATGCCGGAGGGAGAGGAAGCATACCCATGGCCAGGAAAAGGAGCAGAACGCCGAGGTAGAGGAGCGG
rs5_30477592	5H	30477592	0.4705	0.374128	CAGTGCCGGCACCACCCGAACAGCGAGCTCGGCTGAGACATCCTCCCTGCTGAAATGATGAGCGGATCAGCATGTTCTTTTGCATCAGATGATTTTGACAATTTTTGTACAGGTGTATTGTAGATTCATAGTACAGAGTAATACAGAATT[T/C]GATTCACACAAGTTACAAAACAGCTGCAGGAAGCAAATTACGTCTAAATAATGCTCCCTCCGTCCTAAAAGTTTGTTTATTAATGAATGTATCTAAATACTAAAACGTGACTCTTTTTATTAATGAATGTATCTAAATACTAAAACGTGA
rs5_194841380	5H	194841380	0.379	0.35993	TCAACGCATGGGCATCATCGACGAGGGCCAAGAAGTTACAGAAGACACCATTAGCAAGTCTGTTGCCATGTTTCATGGGCAGCTCCCTGACATCACAGTGTCGGCCCTCCGGGCCCTCTTCAACCTGGACTGCGACCTGGCAAAGGCAGT[G/A]GAGGATGCCTTGATGGAGCATGGCGGCAGCGCTGGAACAGAGCTGCAGACCGCGAATGGAGATGCCGACGGCAAGACTGGACTGTCCGGTCCCTGAAGAAGTAGCTAGTTCTTTATGTTAGCTAAGACCCAATGTATCTTTCTGTTTGTG
rs5_378780422	5H	378780422	0.3529	0.352425	GCTGCGTCACTGCACCAACAGTCACTCGCGGCGCTAGAATTGGGACAAGCCCCCAGCCGCCCCGGCCCACATTCGAGCACTGTAGCACTATAGCTATGGTTGGGACATCTTCAAGGCAAACCGACAGCCACCCGCAACTGTTCGGACTGC[C/G]GAAAATCATCCAATACGATTTTATATAGGTCTGCAGGACGTTTGGACATAATTTCTCTCGTAAATTGGAGATAAATATGAGTAGTGTTTGCACGAGTTCGAACACGAGAAACGTCGCTATCCGACAACCCGGTCCATCCAATCCCCTTTT
rs5_475205446	5H	475205446	0.5	0.375	TCCGCGCCGTTTTCTCCGGAGCTACGTGTCGCGTAAGCACCGACGCACGCCACGCGTAGACGTGGCCGCGCCCTCCGCTTGCCACCGCGTGTCCTGCAGTCGCTAGGTGGCCTCGAGACCTGCAGCAGCTCACGCGATCAGACCGACTCC[A/C]CCGTCCCATGCCCATCTCGATCCTATAAATCCACGGGCGAACACGCCGTGTTGGATAGGGACACACACTCACTCGTCTATCATCAGATCGAGCATCCAGTCCAGAAAAACCAGAGCAATCCGCAGGTGAGCATAATGGAGGCGACGAAGG
rs5_494414961	5H	494414961	0.4988	0.374999	GCGGCCGCATCCCAAACTCTTTCCTTCGCTAGACGGGGGACGGGGGACGGGGACGGGCTGAAGGGCCACCGCCGCGCCGCCGGTCAGCTGCCACCGCCGTCGCTTCCGAGCGAAGTGTCGCGCGGGCGCGCTGTAGCCGCGCGACGGACG[G/T]GAAGCGCCGTCTCCGTCGAGTTTATTACTTGGCGAGCTGGCCGCTGCAGCTCCCCCCTGCAGCTTGCCGCCGCCGCCGCCAGCCGTGCATCTCCCTGCCGCGCGCGCCGCCGGCTGCCTCCGTACACGGCTGGGGACACGCCGCAGCAAG
rs5_502110988	5H	502110988	0.1898	0.260258	GTCGCCACGCTCGTGCAGAAGTTCACCAACGTCGGCCTCACCGCGAAAGACATGGTCGCCCTCTCCGGTAATATATCCCGTCGTTGAATCGTTAGAGAGGGAGTATATTGTTGTAACGCGCACGACGACGATCACAGGCGCGCACACCAT[T/C]GGGAAAGCACGGTGCACGACGTTCAGCGCGCGGCTGGCCAGCGTGGGCGTGTCGGCCAAGGACAGCGGGTTCCTGCAGTCGCTGCAGCAGCTGTGCGCGGGGTCGGCCGGGTCGGCGCTGGCGCACCTGGACCTCGCCACGCCGGCCACC
rs5_555894939	5H	555894939	0.4956	0.374981	TCCACCGCGTCCACAGCCTCCCTCCATCAGATTTCGAGGTAAGAGCTCGCCTCCACCCAGATCCAGGGACTGGTTAAACCCCGCTGACCTCCACGATCCGTCGGCGCGCGCCCGGCGACCCAATCCAATCATCCAATCTAAAATCCGCGC[C/T]GTGTTTCGCAGGGGTCTCGGGAGGATGGCGTTCCTGCAGAAGGTCGGGAATGCCCTCAAGCGCTCCGCGGGCTCCGGCTCGGCGATGCTCCAGGCGGTCCGCTCCATGTCCTCCTCCAAGGTCTTCGTCGGAGGTTCGTCGGAGCTCTCC
rs5_576732838	5H	576732838	0.439	0.371251	TTTCGGGTACCCGAAATGTCGGGTTCTTGTGCTTTTGGCTATATTTCGGGTTTTATTTTTCATAACCCGATCTGATTTTTTTCAGTTAACCCGAACTCCCGGCCTGAGCTGGTCAAGTCTGCCCTTCACTCTCTGCTTGTCACTGTTTCA[T/C]GGATACATACACAAAATGTATGGATCATGATTTTGGCTGCAGTTCTCACTGCAGCACGAATATTTGTGACGATAAATGCATAGTAGTACGTCTGAGGTATCCATTCTGAACTCTGAAGAGGAAGATGGGGCCTGCGGTCACGCATCGGTC
rs6_8600108	6H	8600108	0.4895	0.37489	GAGAAAGGAAAAAAATGCTCAACCTTTTTTTACGACAACAACAACGACGACAACGACAAACTGATTGTACCATTGTTTTTCTTTTACAAGATGCTGAGGGAAATTCCTGTATGAGTCGCTGCAGCCCAGCCCAGCCCAGCCCATTATCAG[A/G]TGTGAGAGACTCTGTCTGACGGGTGGGGTCATTTGCTCAGCTTCATCATCAAGGTCCAACCACACCACAGACCAAAACACACAAATCCTCCCTCACTCACCCCCCTCTCGCCGCCGGCGGCGCCGGCAGCAGTACACCATGCTCCGCCTG
rs6_140959876	6H	140959876	0.4711	0.374163	AATCTTGTCTACGACTAGGCAGTAATGTGTGATTTTTACATGATGACATGACGATGAATGTGTGTGCAAGTGCAGAAAGATTTGCCTGCAGGGGTCGCTGGACCCAGAGAAGGTGAAGGGCAAGATCGTGGTGTGCCTGCGTGGGACAAG[T/C]GCGCGTGTGGCCAAGGGCCTGACGGTGCTGCAAGCCGGCGGCGCCGCGATGGTGCTCGCCAACGACGCCGCCTCCGGCAACGAGGTTATCGCGGACGCGCACCTGCTCCCGGCCACGCACATCAGGCACCATGACGGCCTGACCCTATAC
rs6_496726608	6H	496726608	0.4544	0.372912	CACTCTACCTGATAAATTTCAAATGTCCATATTTATATGCACATGGGTAAATTCGTATCCCATATTCTTATCTGCTTTTACCTGCAGCGTATGTGGATAATGGGTATGAACAAAAATGTATTCGTTCACGCCTTTGATGGTTATTATGGA[T/C]GCCCATTTGCCTGTAGGTGTGAATATGCTGCGACGTACCAGCTGACAGCTATGGAGGTCCTTTTCGCGGTGACGGGTCGGACGGACGAGACGCGTGCATGCGTCGGTTCGGTTATTTCGAAACAGCGACCTCCCTGCTTCCTGTTCTGCT
rs6_528108286	6H	528108286	0.5	0.375	GCCGGAGCAACAACCAGGTGTATCAAAGCTGCAACCGTTTTGGTGTTGCTACGACGGTGTCGCTGAAGCTGCAATCGTGTATTGAAGAAGCTACATCCATGTGGGCCAGAGCTACAAGCATTTTGTGGTAATGACGGCGAGAGGGCAGTG[G/A]CAACTGCGGAGAGTCGCGAGAACGCGTGAGACGGCTGCAGCCAGCGACACGGAAGGAGGGGTCATGCATGTATTTTTCTGATGTAGGACAAAATGTTTTGAGAAAGAAGATGTGTGACGTGGGATAAGGGTTCAGGTGACTTCGAAAGGC
rs7_6373182	7H	6373182	0.4811	0.374643	CTGCCTGGCATCTCAACCTCCGCACCTTCGCACAAGCTCCCCGCAGGCACTGCAGCCACTGCTCCCTGCCAGACTTGTTGGGCACAAGCCACAGCGGGCGCGTCGGAAGTGTGTGTGTGTGCGCAGGCGGGACGCGTCAGGCGCGGTGGC[G/A]GGTGTGCGAGCGTACGTGTGTGTGCGAGCACGGGTCTATCCGTGCGGCGTGCTGGGTGTGCGTCAGTTTAGGGCTAGCTGGTAGTCGTGCTGGACCGGGTCTCCCGAGTATAAGACCCGAGTGGGGTGCGTCTGTAACCAGCGTGGGTGT
rs7_567764540	7H	567764540	0.475	0.374374	TAACCCGTTCCAGAAGATTCACACTGAATAATGCCATATATAGCCCGTAGCTACCTTGCTAGCTCGTACTAGGTGATTCGGTTCCTCTCTAATCTCTCCACAAAAATTTCAATGGATCTGCAGCAATTAATGGAGCACCAACTGTTCGAC[A/G]ACGGCACCGTCCCGAGGAGCATGATCTCGCCGTTAGAGGCAGACAACGGTTTCACCAACGAGCCGCCGAGTTTCCAGTTACCGGACCTGGACCTTGACTTCAACATCAACGAGCTCTCCGGGCCGGCACCGGCGAAAGCGTGCTGGTCCG
rs7_583735123	7H	583735123	0.4799	0.374596	CGCCACCGCCGTGCAGGATCCGCCGGGAGCGGTACCCGCCTCCCATCGCCACCGTTGGAATTGCCGTTGCCATTGCCTTGTCGACGAGGAGGGCGGACATGGGGACGCGCTGCAGCATCGTGCCCAGAGGTAGTCGAAGGTGCACGCGCA[T/G]CATGGTTGCCAAGAGAACGCGCGATCTTGACGTGTATTTAGCGTTTGTGCATGCATGCAGTTGCTTGAAGCCACTGCTCACGTAGCATGCATGAATTGGACAACACTACCACTTGAGCGTAGAATGGAAATGCCGGGATTGATTAGGGCC
rs7_592187339	7H	592187339	0.4963	0.374986	GATGCATACACAGATTGTCAGATTGTGAGAGGCAACTACGGGCCGGTGCGAGTGGGTGTGACGCAGCAACAGCATGCATGTATTCAGGGAGACAGGCGTGCAGGCGGCGGGTAAAGCTGCAGACAGGTCGAAACGAGGATGCTTAGAAAA[A/G]AAATCACTTGAAGAACAAATGGCCGACCTTGCAGCGTAACGCACCCGCTGAACAAGGGAACAACCACATACCGAAATCCGGGGCAGGCGGCCGGCAAGCTCAGGCTGCTCACTCAGCATCAGCATGCCCGAGGAAAAGAAAGGAAAACCC
rs7_626568813	7H	626568813	0.351	0.351813	CAGCATCACTGGGAGGACCATGTTCTGCGTCTGCAGAAATCGGACATGGCACTGCAGCGGGCCGTAGACAAACAGCGACGGAATCATCCATCGGATGTAGCTCCCTGCTTCCATGGCAATCTCAGGGTCTTGCCCAAACAACAGAAGGAT[A/C]TGACCGGTGTATCCCCAGATTATGGCAACCACGGCGCTCACCGGAGTGAGCACAACGATTGCCCTCTGCATGTATATGCCAAGAAGATGGTGCTGCTTTGCTCCAAAGGCTTGCCCACACAGCGTGTCCAAGCTGCTCGACATGCCGGAC

## Sheet: Table S5-BarleyⅠ&Ⅱ
Table S5. Description of Core SNPs Selected from the BarleyⅠ&ⅡDataset with default parameters.
SNP_ID	CHROM	POSITION	MAF	PIC	FLANKING SEQUENCE
rs1_6244772	1H	6244772	0.4598	0.373379	GCTCGTGAGGTCTGCGACGTACATGTCGTAGATGTGGCGGGAGCTGGGGTGCCTGGTGACGAGACTCCTGTCGATGAGAGGGGACGGGGGCGCGGCGGCGCCGGTGCTGGCGGCGGCCCAGGCATGGAGAAAGCGCGTGGAGGAGGCCCC[G/A]TCGCAGGCGGCATGGTGCAGGGAGATGCCGACGGCGAGGCCGCCGCGGAGCACGGTGGCCTGCAGGGCGAGCACGGGGCCGACCCCCGCCGAGAGAGGCGGCACGAGCGGCAAGATCCTGGCGACCTCCCTCGGCCCGTCGGCCGCTAGC
rs1_39439448	1H	39439448	0.4958	0.374982	TTTGTTTTTAGCCAGGTTCACCTTGGTTCTAGATATGCATGATACCAGCTTAACTCCTAGGACAGATCGGCATGAAATGTGTACATTTTCGTTATCCTTATCAATCTTAGTTCTTGATATGTACAATGTCATAGCCCACAACCGTAGTCT[T/C]TGACTGCAGATGTACAACTCTAGCATAATGTGCAATTGATCAGAACTACGCATGCAAAAATCCACATGCATAAAACAATTACACCCAACAGAACTGAAACATGCCAGAGCATACATCCAACCATGTTCTCCTCCAGTCCTCCAACCGTCA
JHI-Hv50k-2016-37905	1H	460077619	0.2296	0.291192	GCCGTCGTCCGCCACGGCCTGCTCCCCGTGCTCTGCTCCCGCCTCCTCGCGATCGAGTACCTTGATGTGGCGGAGCAGGTAACGGGGCCGCTCTGCAAACCCAGCCAGACCATCACATTGACCTGAATCAAGCCGCTTTTTATGTGATCA[G/A]CCACGCTTCTTTCTGTATGAGCAGTGCTTGCAGGCGTTCGAGAAGATATCGCTGAGGCAGCCCGCGCAGTGCTTGCAGGCTGGCATGATAACCGCCGTGCTCACATACATTGACTTCTTCGCTGCAAGTATTCAGGTTAGAATTGCAGCA
JHI-Hv50k-2016-58659	2H	311438	0.319	0.340092	TCCGGAAAACCAGCACAAAATAGCACCAGTTTACTGTGACCCGATTGGCAGAGGCAGAGAAGATGTTTGCAGCTGCAACATCCCACGATCAGTCGAATGTGTTAGGTTTCATATTGCAGAAAGGCGACTCCAGCTGAGACGTGAACTCGG[A/T]TCTGCCTTCTATGGGTGGGGATTTGACAGCATGGGCGAGGAGGTTGCGCTTTCTTGGACAGATGAAGAGGAGGCAAGTTTCAAGGCTGTAATGCAAGTAAACGCACCATCTTCTGGAAGGAATTTATTGAACCATCTCCACTCATCCTTG
JHI-Hv50k-2016-88868	2H	119636878	0.4958	0.374982	AACTATTTCCGAGGTTGACTTGCTAGCTTCCTTCCACGTGGCGCATGAAGAGAACTATGGCATAGTTGGCCACTAGGGCGTCGTAGGCATTAAGGCTGGTCGTAATGGGAGTACCATAGCTAGTACTCCCTACGTTCCTAAATATAAGAT[T/C]TTTTAGACATTCCACTATGAACTAGATACGGATGTACATAGACATATTTTAGAATGTAGATTCAATCATTTTGCTTTGTATGTAGTTCATAGTGTAATCTCTAAAGGTCTTATATTTAGGAACGGAGAGGGTATTATGCATGCCAATTAA
JHI-Hv50k-2016-117333	2H	610668657	0.4995	0.375	CGTGTCGTGCTTGCACTGCATAACTGCACAAGTGCTTGCCTGGAGCAAGAAGGTGATGGCAGAGGCTTTGCAGGGGCCGTGGAACTGCGTTGGCCCGATGTAGTACGTCCCCGGCGGGATCAACAGTGTCACCGTGCCGGATGCCCCACA[C/T]GCTGCCTTCCATGCTGCCATCAACGCCTGCACACCAACACCAAGGTATCCATCGATTACTTCCCCCGCCCTGAAGCAAGACTCTATCCAGATCCAACACAGACCGAGCGCGACAACAAAGAAAAAACTAAATAGAACACCAAGCAGGCAA
JHI-Hv50k-2016-158272	3H	16223266	0.3969	0.364144	CGTTTATGTGAGAATAGGAACTGGTTACATATTAGGCATGGCTTTGCGGTGAGGTAACTGGCAGCTAGTTTGTGTTATTCCTTGCAATATGGCTTGTTATGACGCAACTAGATATGTTAAATTGCTAGTGCCATCTGCCCAATGTTTTAT[G/C]GCGTAACGCGTTTTATGGCGACCGACCCCCATCGTAACTAGTCATGTAATCTAAGTTAATCTATGGTTCACCTTGCGATAAACTTATCTATAAATTGTTTATGGGCGATGATGTGATGTGAGGCTTGTGGCTGTTTGCTTCATCTAAACT
JHI-Hv50k-2016-168282	3H	169888081	0.4172	0.36805	CTCATGCCCCCAGGCCAGCAAGTAAGGCTGGTCACGGCTTGGAATCAGGCGGTAATCCCCCCATCTTTACACTACTTGAGATGTCCATGTGTGTTCAACCAGTATTTACTAGATAGCTAACGGTGCAGGCGAGTACCTTAGTCGTACCCT[G/A]GGCGATGGAGATCAACACGAAGAGCACATCAATGCGTCGCAGCAAAGCAACGATCAGCGAATATACGAGAACCAGAATCATGCCCATGAGCAGAGGCATGAGACCAGAGCAGAGCGTAGGGCTAAGCAGCGAGCTGACAAAGAAGGTGTG
BOPA1_ABC19175-1-2-375	3H	467999641	0.4995	0.375	CATGATCCGATCAAGTGCTTCCTGCACCACTTGCTCGGACTGTGCATCGAGAGCACTTGTTGCTTCATCAAGAAGTAGTATAGCTGGATTTCGGATTATTGCCCTCGCAATTGCAATTCTTTGCTTCTGTCCTCCTGATAGCTGTATGCC[A/G]TGCTCTCCACAATCAGTGTCATATCCGTCCTTCAGAGATCTGAAAAGCCATAAGCTTTAAATTTCATATGTTCGATAGTGGGAGTACATAGCTTAATATATATGCAAGCGGGAAATATATGTAAGACTTACGAGATGAATTCATGCGCAT
BOPA1_ABC36454-pHv2499-01	3H	605772592	0.4697	0.37408	GGAACTTGGCTGCGTTGCTGTGCGTGATGCTGGCCTCCCTCGCGTTCGTCGTGCAGGCCGTGCTCGCGGCCAGGGGTACCAAAACTCTCGATTCCCTCGTTTTCCGATTGAATATCGACATGTTTTCGCATGTCTGATAAGGTATCTACA[T/C]TGCTGCAGGTGATTTAAGGAACGTGAAGCGAGATGGTATGCGGGGTACCTGGACGGCCCCCTCATACGAGGCGCGGCCGGGGCCGCTCCCGCGCTATCCTCCAAAGTAAGCTGGCAATGATCTATGCGCTTCAAGAATGGAGTTTACAAA
JHI-Hv50k-2016-255752	4H	537742287	0.4504	0.372528	GACAGAACCATTGAGTGCATTATATAAAAGTTTCTGTAGGTAATCACGCAGTGCAGCAAGCTGGCACTAGTAGTTTTTTTTTAAGATCCAAAGCCCCCGTTAACACACAAGACAAACTTAATAAAGAAATACAAAATAGTAAGATGCTCT[G/C]GGGAAGGAGGATTCTTGAGAGGGAGCAGTTTTTCTGAATGTATACCAGCGGAACAGACACCTTTGTTGCTACTGACCCGGTTTCTCCTTCATCAGCCGGCGTCGGAGCCGAAATCTTGAATTCTTCTTGCTCTCCATTCGATTGCCGTTG
JHI-Hv50k-2016-282861	5H	13332071	0.2886	0.326316	CTTAATCAGGGACTGTGGATTGAATGTTCAGAAACGGGGGACTTTTTCACAAAAAAACCACGACGGACGATCAGAAACAGTATGTATTCGCTTTGTTATTACTCCCTCCGTTCCTAAATATAAGTCTTTTAAGAGATTTCACTAGATAAC[T/C]ATATACGAAGCAAAATGAATAAATCTACACTCTAAAGTATGTCTATATACATCTGTATGTAGTCCTCTAGTAGAATCCCTAGAAAGACTTATATTTAGGAACGGAGGGAGTATTATATAGGGAGAGATAATGATAATTATGATGGGCACC
JHI-Hv50k-2016-308380	5H	434714202	0.4968	0.37499	GGGACAGAGGGAGTATATAATTGTTGTTTCAGATATTAATTTGCATAATGACTTCAGTCGTTTGGATTACCTTTGAAATCCTGCAAGATGAAACAAGAAGCTCTTCACAATCAAACTGGCTTCTTTTTGGAACCAGTTTTCCAAAAGAAG[A/C]ATTCAAGCTCCAAGGCTTACAAAGACGGCCTAAAGCTACAACATCTTTCGAATGGCGCTCATAAAAATTGAAAATTCTAGTGTCAGCACTGAAACTTCTCGTTGGCAGTTGCACAGTTGAAGGAACTTCAATCACACATATGTTGTAAGA
JHI-Hv50k-2016-360744	5H	575893502	0.1304	0.201074	AGCGGGGCTGAAAGGACAAGGGCTCAGCTTCGCCATTACCTCCTCCGGCGGCCAGTACAAGGTCTTCCAGGACGTCGTGCCGGCCTGGTGGCTGTTCGGACAGACGTTCAGCACCTGGCAACAGTTCGACTACTAGCCAGTATCACACTG[T/C]ATATTTTGTATTACGATTATCAGTTCGCTTGTTTCAGAGCGAGTATGCATGGAAGTGCCCAGATGCATACTCATTATCCGTTTTTGATTGTTCCGTTTGTTGCCCATGGAGTGGCGGGAGATTTGAATTGTACATTATGTAATTCAGGGA
JHI-Hv50k-2016-369605	6H	3419867	0.4326	0.370416	CTTAGACTAATGCAAGTTGCATTTCTTTGAAGAGAAATTCACCTACCGATGAACAAAACTTTGGTACTAACCGTACGCGCTAATTACTTATATTTTCCTCTGCTATATAACCAACTCCACAAGTCACTCACTTGTAGGAGATACGTACGC[C/T]GTTTCTTGCTTGAAACCATGGTGATCAATTTCATTTGCTGGCCAAGTATCAAACTGGCATGGATCTTGGCGCTGCTGCTCAACCTGCTCATGATGATTCAAGTCCACGGCCAGCCTCCTTCTTCTGGTAACACAAGCCATCTCCTCCTAC
rs7_6373182	7H	6373182	0.4986	0.374998	CTGCCTGGCATCTCAACCTCCGCACCTTCGCACAAGCTCCCCGCAGGCACTGCAGCCACTGCTCCCTGCCAGACTTGTTGGGCACAAGCCACAGCGGGCGCGTCGGAAGTGTGTGTGTGTGCGCAGGCGGGACGCGTCAGGCGCGGTGGC[G/A]GGTGTGCGAGCGTACGTGTGTGTGCGAGCACGGGTCTATCCGTGCGGCGTGCTGGGTGTGCGTCAGTTTAGGGCTAGCTGGTAGTCGTGCTGGACCGGGTCTCCCGAGTATAAGACCCGAGTGGGGTGCGTCTGTAACCAGCGTGGGTGT
JHI-Hv50k-2016-451629	7H	18337202	0.4944	0.374969	GGTTTCCTTGTACCCCATCACTTCATTCCCCTCGACTTGACTCCTCTCCCCTACTGCTCCCTCCCCTAGATCGTTTCATCAATCGTTGCTACTTGTAGGATATATAACTAGGTGGAGCATTGCACTCCAACTACAGTAGCGTCTTCTTTA[C/T]CTACTTATATAGTGATCGCTGTGTGTGTGAGATTCATCCATCGATCATGAGCATCTCCGTGAACGGGCAGTCGGTGGTGCCGCCGGGGTTCCGGTTCCACCCGACGGAGGAGGAGCTGCTCACCTACTACCTCGCCAAGAAGGTCGCCTC
rs7_599100037	7H	599100037	0.4601	0.373403	TCCGTCTATGTTACTTTCACAGCCACCAATCATAACGACGAAGAAAACCTCGAGTTTCCACGACATTGCAGACTCTGATCATAAGTGTTTGACGTCTTGACTTACTGTTGGCTTTACAAGCACAATTCGTGATGTCGAGAGCGTTGCGTT[C/A]TCCAAAGACTCACGCAATTGCCAGGCCAGGTTTCGCTGCTAGATCAACTGCAGGACTCGAATCATCGTCTTTTAAGAAAGACCGAAGAGACAAGAAGATGACAGTCCAAGATAGGAGTAATAGTTTGTGCCCAAGGCCGAGACCACAAGC
JHI-Hv50k-2016-512093	7H	615149371	0.4761	0.374428	AAGTATGAGCTTTATATATAAGCTAAATCATAAACTGCAGAACACCAATAAACTACGTATGTTTGTTATTCATAATGGCAGAAGGTTATGAAGTAGAAACATAACAGGAGGTAAAAACACTATCAATCTTGAGTTGCCTCTGCTTGCATT[C/A]AACTCTCTGCTTTTAAGGACATTCAATTTCATGGAAAGCAAAACTGTAAATCTGTATCCTTAAGTTGACCTTACTTATGAGGTGTTCTGAGAAACTGTCCTCCGTGCATGACCAACATAAGGGCCACAGTGAACATGTCACAAAAGTTAC

## Sheet: Table S6-Soybean
Table S6. Description of Core SNPs Selected from the Soybean Dataset with default parameters.
SNP_ID	CHROM	POSITION	MAF	PIC	FLANKING SEQUENCE
Gm01_47886752	1	47886752	0.402	0.365212	GAAGAAGAAGAAGCTTATAAGAAGCAGAAACCAAAAGCTGAAACAAAACTTGAACTCATTTCCAACTTGTCTATTTATAATAGCTACATTGCCTCTCTCAGGAGCTCTTGATTTCTCTGTGCGTGAAATGAAGAAAGTTGACAATAACTA[G/A]CTAAATTCTAACTAACCTCCGTCTCCGCTTCTAGCTGCGGCGGAGGTGGAGCGGCGGACGGCGGATCCCGGCGAGTGAGGGAAGCGGGGCTTAGGCGACGACGGCGTTCTGAGGTGGTTTGGGCGTTCGAACTTAACGGCACTTCCCCTC
Gm02_6903765	2	6903765	0.4198	0.368485	CATTGAACGCTAATGTTATCGTCTCACATCCACCAATAGAGAACCACATGATGCATGCCCATGCTTATCCTTACACTGCTCCACTCGTTAATCTCAAACACTTTTTTTTTATTTTTAATTTCATTGGAACTAATTTTCAAAGAGTTATCA[G/A]CATGCCTTAGGTTTATGAATTATGATGATGAGACTCTTTTGGGTCCAAGTGCTATATTGTTCGTTTCCCAAAATAGGAGGTAAGCTAAAGCAAAGCAAGTGGCTCTTCCACTTCACAAGTGAAACTTTTTTCTCACACATTATTTTACAT
Gm02_39833161	2	39833161	0.4901	0.374902	AGTCAATATAATTTTTACAACTATGATTGAGAGTGGCACTCTGTCTATTTTTATATTATATTAATTTTCACTTTAAATGTTTCCTATATATTGTACATTAAATTCTTTGGATTCCTCAACAGGTAAAAATGACAGCAAAATTTTTTGTTC[T/G]CATCCGTTTTATAGACTGATTTAGGTTAGCAAAGTAAATATTTGCAAGTTTTCTTCAACTGGTCCTTTCAGTTAATATTTGCAAATCCCAAACACCGATCTGTTCCATTATTATCAGGAAAATAAAGCAGGGATTGGACCGTGTGATAAA
Gm02_47587114	2	47587114	0.002448	0.00487209	TTATCACATCAAATATAGTTTTTTTTTATAGTGTCAGTTAATTTTTCCATGGCTTTTTTTTTATAATTTTGTTGTTAAATTTACACAGAGTACCATGCATGAATGTATTCGCGCCTTTATTTCTCGTCGTCGTCGTCGTTCTCATAAATG[C/T]TCACGGGAGAACAAAGATAATCATCTACAAATATTTATCGTCGTTATTCTCATAAATGCTCAGGGGAGAACAGAGATTATCAACAAACTATCAATTACCTTATTGACTATTCACATTTCTAGTTATTCTTTAATAAATTTATTATTCATA
Gm03_4589078	3	4589078	0.428	0.369762	CACGACGAGATGTTGAGTATGAGATTGGTCAGCTAGTTTACGTGCGCCTACGGCCCCATCGGCAACTTTCCGTACGAGACCAGTCCACAAGCAAGCTTACCAAACGATATTTCGGACCCTTCCAAGTTCTGGAACGCATTGGCAACGTTG[C/T]GTACCGCTTACAGCTCCCTGACGGGTTGAGAATAAACCTTGTATTCCATTGTTCCATGTTGCGCCCTCATCATGGCCCCTTCGAGCTGCCAACCTCGTCACTTCCTCCTCACGCTCTCGACAACCAACCTATATTGAGACCTTTAGCAAT
Gm03_5905543	3	5905543	0.4963	0.374986	GTGAGGGTTGAGACAACTACACCCAGGGCATTGAGTGAGGGGCGACCAAGGAGTATAATGTACAACGTGTGAACATGCACTATCACGTATCATATTTTTAGTCTTTCCTGTAATCGCCCCTTATGTCCAAACTTAGTGTAATGCCAAATA[T/C]AGTCCTTTATCCCTACCCGTTCTTAAGCAAAACCAAATAATGGGTCATCATGTGGGACGATCTTGGATTCAGGTATTTCCATCTACATAAAGGTGTTCCAAAACAATATGTCGGTCGAGTTTCATTGGTCTACAAGGATCTTCTTGACTA
Gm03_7809176	3	7809176	0.1703	0.242666	TTTACATTTTTGTGTTTTGGAAATAAACATCATTCTAGAGAATACTTTCTAGAACCTATTTTTTGTATTCAAGAAAGTACTTTCTAGAATGATGTTTAAATTTGTATTCCAAAGTGCACTTTTTAGAAGGCAAAATTTAAACATCAGAAC[C/T]TTTTTTATTTATTTTGGAAAGTAATTTTCGAAAATGATGTGTTTAAATTTTGTATTTCAGAGTGTACTTTTGAGAATACAAATCTTAAAAATTATTCCAGAAAATACTTTCTGGAATAATGATATAAGGGTATTTTCGATATAGAGAACA
Gm03_29562784	3	29562784	0.5	0.375	TTCGTCCCTGTTCCCCCAGTCTTGTGCTTTAGAGACTTTTCCGCGCGTTGCACTCAGTTTTCTCCCTGGAAAGGAAGTTTTTGCTTTTCCCAAGACTCAAACCCTATACGTCCAGGCTAAGTACAAAGTTGATTGAGTCTTGGTACCAAT[G/T]GATAAAGTTTTTTTCTTCTTCAAAACTCTTGAGTTAAAGTTCATAAAAAAATCAATTTTGAAATATATGTTAAACATTTCTTAAAATATATAATTAATATTTATTTTAAAATATTAAAAATTGTATATTATTATATTTGTTCTTATATAT
Gm04_2198584	4	2198584	0.2734	0.318379	AAATTTTTATTTTATTTTGTTTTTTTGGATAAAATAATTTAGTACGAAAATTATTCACGAACTGGGTGAATATGTTACACGCTATGGTGACCTAATGCATTTATTTATATAAGCGATGCGCCCAACTGTGATATGGTGACAAGTGTTTGA[G/A]AATAATTCATAGTCAGCGACCAGTCGACGACGGGGCTGGGAGGTGTGGGACAGGGACAAATCATATTTATTATTCATTTGAATTAAATATTAAAATTGATTTATTTTAAGAAAATTGTACCAATAATTTATTTTAATTTGAGATTACATA
Gm04_48687268	4	48687268	0.4834	0.374724	TTTAATCAAATGACTATTTCGTCTAACTAATAGTCTTTTTCTAGACCAATTTCCTTCCCAGTCGTTATACTGAAAGTAAATTCTATAAGTTGAAGCGGTAGGTTACTTAATAAGGGTTATACAGTAGAATTCTTAGTAGGAATTCAAATC[C/T]CATTATCAAGCCTTGAGTTGTCCTATTTTGGTCTTGGAAAGTAAGTTACAATCAAATTATTAAGATAGTTTCCAAGCATTCTATGAGTCAAGGGGGTGACTAAGCAAGTCCTATTGTAGTCCTAAGGAAGTCCTAATGTGGAAGAGCTGT
Gm05_66353	5	66353	0.4106	0.36688	AATAAAATAAATGATCAAACTAAAATTTAAAAAAAAATAAAAGATGAAAATGAAATTGTTAATAATGTATTAAAATGAGAATTTTTAAGTTTAATGTATCAAAATGAAAAATACTAAAATATAATGGATTAAAAGTAATATTTAATCCTC[G/A]AAAAATCTTATGTAGGCAAACCTCAACTTTAGGCGTTCAAACCAAAAGAAAAATAGTATGGAAATATTTGAGGAGACTCTTTGAATATGGAAGTCGCTAAAAGTCTGAAATGTAAAAAACGCTCAAAAACATGAAATTTTACAATTTAGG
Gm06_3658131	6	3658131	0.3829	0.360912	AAAAGACCAAATTTAATCTAAATAATGAATTTAAGGATAAAAAATTAATTTTTAAAAAACAAATACTAACACAGTATCCACTAACCACGTAAAGCTATTTTACACATAGTAATCTAACTGTAAATTATCATATATAATTGTATATTACTC[C/A]TATGTTAATAACCAGCTTAACAATCATATTAAACATGTTTTTTTATTAGTTAAACTCGTATGTTAATATCTGTAATTTTTTACCATACTGGAAGGTAGATATGTTTGTAATTAATAAAGATACCTTTTTAATTTGATTAGATATTCGAAT
Gm06_49615714	6	49615714	0.4307	0.370151	TTTTTCAAAGAAATATAAAATCCTATACTGTTTTGGTGAATCAAGCACAAATCACCATTTTTTGTATACAACTATCAAAATGAAAAGAATATCGTATCAGAAATAGAAAAATAAAATGTAGAATCAAAATTCATAATGCGCTACAAATTT[T/C]CGTATTATAATTTTTGGTTTTCCCTGATAAATGGTCATTAAAGGCTAATTTTTTTTATTACTTTAATTATTGAACTTTCTAAATCTATTGATTTATCCCAACTTATTACCGGAATAAATTGAATAAATACTATAAAATTAAAATTAACCT
Gm07_15017939	7	15017939	0.182	0.253424	TTATCCTAATGATTGGGTTTGAGCTTAAGAGGAACAAATAGATGAGAACAGTGTGTTTAGTGGGGTAGATTCGGTATAAGAAATGAGAAGGGGAGTGGATTAGTATTAAGGGGAAGTGGAAATAGCAATTGCCAATAAATTGGGCCCCAT[T/C]GGTCTCTGAAATAAGCTGACTTATGAAATAGGTAAGGGTGTTTGTAGGTGCACCCAACATTTTCCCATTTTTCTAATTTTGCCCTTCACTCTTATGGAATTTTTTGAAAAATATTTGTGACAAATTAATGGCTTAAGCAAGACTCAAACC
Gm07_42305583	7	42305583	0.4883	0.374863	TAGAGAAACCTGTAATAATTGCGACATATTAATTTTTGGTTCTTCTATTTTGTAGAAACTATTAAAAATGATGTGTAGCTGTATGTACCCAATAATTTCAAGTATGCGGAAACTTAAAACAAAAACTTAATTACAGACCAGAAGGACTTA[C/T]TTCCATTAATAGAATGCAGGCATGTTGGCAAAATTATGTCAAAAATTAATTGTTTACAAAGCATGACAACGAATTATGGCGTTTTAAATTCATGAAAGAGAAACTTAGAGTAATATAAATGATTGAATGCATTTATAGGCATTTATATGG
Gm08_3215796	8	3215796	0.4981	0.374996	GTTGAGAAGAACCGGGTCGAGCCGGGCGAGTTCAAACTCGTCCGAGTCAACTCGGAGAGACTCGAACGAGTTAGACTCGGCTCGGGGATGCTTTAACGAGTCGGGCGAGTTGAGGGCCGAGTCCGACTCGTCGCGAACTCGCTTTCGCTT[A/G]TCGGTTTGGCCGAATTTGGATTCCTCCATTTTTTATTTTTTATTTTTTTGGGAAAGGGTTTTGTGTTGTGTTGTGCTGTGCTGAAAGGAGTGTAGAGAGAGAAAACGAGAAATAAAGAGTGGAGGGAGAAATAAAGGGTGGAGGGTATAT
Gm08_7088758	8	7088758	0.07862	0.134383	TCGAAAGCAAAGCTTGAGAGTCTCCAACATGCGCCCAAAGCTGATGGGTCTCTAAGCTTCTTGGTGGTTGGAGACTGGGGTAGAAAAGGTGCTTATAACCAATCTCTTGTCGCTTTTCAGGTAATTAACAATCTAACATCAACTTAATTT[T/C]CATTTCTCCTTCTTCTCACTTCTCCTACCATTCCAATATGAGTCCATGTTAAAACATTTATATACTCCATTTTTAATTTGAATACGGTTACAAGACAATTGTATATATTTATTTTTTAGTGTAAACAAACCAATATAAATTATTACATAT
Gm08_9861295	8	9861295	0.3432	0.349205	AGTAATAACCTCTCAGCTTTATTCTATTCGAACTATGCTATGATTCATATATCTGAACCGGCAAATCTCGTCAAAAAAATCATCAGCACTACTATGGCAGCTCTTCATCTCAAGAATCTTTATAACCATTCTCTTAAGACTTTTCCCGTA[T/C]TTGAGCAATGATTCAAGAGTACTCATTTTCTGTTCAGCATTTAGAGGTGACCTCACTGTGATCACCACTTCCTCCAAAAACGGAATCACAAATCCTGAATCCACCTGTGAAATATCCTCATTAGATGAATTGAAATATTAAACAACACCC
Gm09_6250070	9	6250070	0.4705	0.374128	TTAAATGTCTCGTTTTTAGATAAAGAAACCAAAATTGCAGATTTTGAAAAATAAAGGGACCAAAAATATATTTAAGCCAAAAAAAATATTATACACTTATTCATATCAATTAGTATTAGTTTCATATAGCTTATTGCTTATTTTACTTGA[T/C]GACGGTATTTATTGATCTTACCAAGGGAGAATCACGCGGTGTATTGGATTATGATTTTAAAGGATTTTATAAAAAAAAAAGTCTTGTAGTATTTAATAGAAAATTTTAAATGGTATAAATAAGTTTTATGATAAAGACTTTTAAGATTTT
Gm09_43584722	9	43584722	0.007752	0.0152655	AAATAAGGTCCCATTCCTGACCAGAAAAGTGTTCTCTCTCACTCATAGTAGCCATCATGAACGGAGAGAGATAGAAAAGAAAGGCCTAAGGAAGTGAAATCTTATTTCTCTCATCTTTCAAGGAAATCAAAGTGCACCGGAAAGAATTTC[T/A]ATGGAGAAAGGTACAAGTCTTCCTATGGAGAAAGGTACACACCATTATCTATTGTTGTTTATTGATTGTTTGTGAGAACCATAGGTTTCAAGATCCTGTTGTTTCCTATCATTGATAGTAGTCCAGGAAACCCCTTAAGAATTTTTACAT
Gm09_43682716	9	43682716	0.3956	0.363863	CGTAGGGTAACAGACTGACAGTAGTTCAAACAATAATCAAAAGGGGATGGACGTAGATCATGGGAAAAAAAAAGAATTTTAGTTAGGCAATTGCATGACTTAGTTCTTTCTTATGATTGTTGTTATGATTAAAATGTTGTATTTTTTTAT[T/C]GGCAAAAATCAAAATGTTATAATGATTTTTCAAATTTCATACATGTGAATGTCTACTTTTTTTATCTATAGAAGTCGAAAACAAATACAAAAGGATTTACAATACTTACACATCATACTCAACCAACTGAATTAAACTCCCTTGATATGT
Gm10_3749979	10	3749979	0.4772	0.37448	AATGCTACTACTATATCATACAGATATCAGTTCTGGCCATTATCCATTCTATTTTGGATGGACCAATAGTCTCCCTGTTTTGCTTGTAATAATCAAACTCTTGATGACTTGGAAAGTTTGTTTTGACAGTGGGGTGCTCCTTGAGTTTCT[G/T]AATCCAAGTAAACAAGCGAGGGAAATCATCCACAACTAACACATTAACACCAACATCTTCATTGACTCCAAAAAACAAGGCTATCCATCCCAAGTTTATGTCCAAGTTTAGAAGAGCTAGTGTTTTTTTTCTAGTTCTGAAGGTTGAACT
Gm11_9819715	11	9819715	0.4168	0.367982	TTTATTTTCTTAAGATCTAATGGTTATAATAAATAACTAATTTTAATTATTAAATTTTTTAAAAAATGAATAATGATAATAAAAAGTAAAAAAATTACTCTTAAAATAAGTGGATCTCTTATCTAAAAATATACATGTGAAAATTTCGTT[C/A]ATAAATAATCTATAAATACTCCTTTAAACATTCAGTAAGAACCTTGAAACTTATTACAACTCTGTTTATTCTAGATCTAAAATTCAACTCACCTAAACTATTTTCAATAAATGATGATAAAAAGTGCATATGGCAAAATTGTCAATATCA
Gm12_35567525	12	35567525	0.4994	0.375	TTACAGGAGAGAAAGCCTTCTTTGCCGTGAATTCGGATCGAGATCAATGGGTTCAGCGGAGAAAGAGCCACTGTTAACAGCGGAGGGAACTCGATCAAACTCAAAGCACGAGTCCTCCTCCCATGGGCAACTTGAGAGAATTCTCTCCGA[C/T]GACACCCTACCCTTCCTCAACCGTGTGGGACCCGCCACCTGGATCGAGTTGAAGCTCCTCTTCTTCCTCGCCGCCCCTGCCGTCATCGTCTACCTCATCAACTACCTCATGTCCATGTCCACCCAAATCTTCTCCGGCCACCTCGGCAAC
Gm12_37996939	12	37996939	0.3741	0.358647	ATCCCCTTTTGGCTTTTGCTCATTGCCGCGTTCTTCTCCCTTTTCTGGACCCATTTGCTTCCCTTTCTTAAACACTCTCCCACCAATTTAACTTTTACTTTTATGGGAAATGCACAATATTTGAATGACAAATCCTACATACCAGTTTTA[T/A]GACTCATGAAGGTGCTTTGCTTAAACTGAACATAAAAAAAAAAGGGGATAAGGTATGCTTTGTTTTTCTGTAATTTGTGTCAAAACATTATGTTTATGCATTTTAGTAAAATTTCACATTTACCTCAAGAGTTAAAGTAGAATTAAAAGA
Gm13_22570966	13	22570966	0.2966	0.330205	AACTTCCATATTATTTTCAACAATTTATTTATAACTTACTCCAATCTATAATTGTGTCTACAAGAAGTAATATTAAGAATTATAGTTTTCTTCTAGGAGTAATACAAGAAGTAATATTCTCATTTATCGTTTTAAAAATTTCCATATTAA[C/T]CCCAAATTTCATCAAGAATTAATATTAACAAGTATAGTTTTCTTCTAGGAGACATGTAAGTTATGGTTGGAAAAAAATACAACTACATATTGGAGTTTTAAAGTAATTATTTTTTAAAGTGTATTTTTTTAACAAATATTTTTGAAACAT
Gm13_24876142	13	24876142	0.2154	0.280882	GTCGTGTTTGGTGAAAACTTAGAAATAAAAGGATTATTCTTTGACATTTATTACTTTGAAAATGATCGATCTTGTCGTTGATTTCTATATCAATGAAAAACAAATGCATACTTTTACGTAACATGAACGTAAATAAGATTGATTGCAAGA[A/G]AATTTCTCAGAGCAATGCTGCGAGAAATGGTTCATATTCAGGATGTAGTTTGTTAGACTATCTCTAATGTGAAATTTTTAAGTGGATCTTTTAATTTATATTTTGTGGTCCTCACAATATTTTTTTATTCCCATCATACTGTATTATTAT
Gm14_464112	14	464112	0.3612	0.354992	GAAGAGTGCCAGAAACTTGGCCTCACCAAAGCCATTGGAGTCAGCAACTTCTCTGTCAAGAAGCTTCAGAATCTGCTCTCTGTTGCTACCATCCGTCCCGTGGTCGATCAAGTAAGCCTCTCTCTCTCTCTTTCTCTGTGTGTTGTATTT[A/T]GTTTTGTTTATGCGAATGGTTGATGATAAGAAGAATTACTACTGTTACAGGTGGAGATGAACCTTGCATGGCAACAGAAGAAGCTAAGAGAGTTCTGCAAAGAAAATGGGATAATAGTGACTGCGTTCTCTCCACTGAGGAAAGGTGCGA
Gm15_3731676	15	3731676	0.03213	0.0602612	ACTCAGTGTGGTACAGTGGGATGCATAAGGAGAAAACCCAGAAGGGCAAAGGTGGAAAATTCTGCTTCTATGGCAACACATTGGATCAAAATTTCAGACAGGAACAAAACCAAATCTTGTAAAATTGGATGGAAAAACTCATTCATATGT[A/C]CAAGGCTAGAACCTAGTCACGCATCAAACCCAGAAAAATAAAACATGGGATATAAATGCTTTATTTTTTTCTTTATTAAATCCATCCAGCAAGACAGAAGCAAAAAAAAAAGGGTGAGAGAGAGCTTACAGAGTATGAAATCAGAATAGA
Gm15_6609943	15	6609943	0.2615	0.311647	TGCGACACAACTTAAATCACACAGCTGGGAAAGGGTGCAGGAAGGGACAAGGTGCGACAGCTTTGGGAAGAGAATGGGGTGTAGTAAAACACTACCAAGGGGCATAATAGTCTATTTGGGCTCACTATTTTAGCTAATGGGGTGCAACAA[A/G]TAAAATTCGGATGCATTAAGTAATTGCCCAAGTCATGTTAGTCCAATCCATTCCTTTCTGAATTGCGGGCCTAATGGGCCGCCTAATAATTTTTAGTGTTTTGTTTTTTTATTGAAATATGGTACGTACATCACATTAGTTCTTAATAAT
Gm15_12902673	15	12902673	0.1688	0.241241	TTCTTGTGTAGAAGATGCTTAAACTGCTAGATTTATATTGTTTTGGTGGTGTTTGTTTTGTAGAAATACATACGAGGAATGAGAAGAGAAGTTGAGGCCTAATGATTTTTGCTTAGCGCATCAGGATCACTCAACGCATTGAAGCCGCTT[A/G]GTGGGAAGCCTTTGCTTAGCATGAGGAAACTTCTTGGAGAACTTGAACTCTCGTGAAGATTCGCTTAATGCGTGTTGTGCACTTAGTGCTTAGTTACTTACTCGCGCTTAGCGTGAAATCGTGAAAATTCATACCAGAGTGGCTTTTAAG
Gm15_40882105	15	40882105	0.1585	0.231176	AAAGATTAAAAACAAACATTATTCTATTTATATGGACTAAAAAAATATTTAAACTAATTATTTCTCTCTCTTTTTTTTGTGTGTACTAATGTACTATAACGTCAACAAAATCCTTTAAAAAAAACGTCAGCAAAATTAAATCTAAGACAT[G/T]ATGTAAACTATCTAAACCCCATCTCCATTCTCGCGCTTTGTGATAAAGTAGATTTTTCTATCGAGATTTTAAGTTCTAGGTAGATAGAGGATTATTTATTACAAAATTATATTTGATGATTTATTTTGAAAACCAAGATTATGAATAAAT
Gm16_4223997	16	4223997	0.2064	0.273938	TTTAGTCCCTGAAAAATAAAAAATTATGAAATAATCCTTAAAAGTGTAAAAATACAATAATTTAATCATATCATTAAATTAAATCCATTACTGTTTTGACATGTGTTATTCTTGTGTCATTTACATGTTAAAGATTTATTTTTCTATTTA[A/G]TTTCTGAAATTAATCACTTATTAGTATTTTATTCTCAATTAAACCATTTACTATCATTTTAATCATTAAAAATATTTTTAAATTTTCAATTAAATTTCTACATGTAAACTATTAACGTAATCCTTATCTTATCTCTTTGCCTTCAATCCT
Gm16_21506587	16	21506587	0.3566	0.353591	CGGGAGAAGATTGCAAAAAAACGCAAATACGAACAACTACAATGAAGACCTTTTGGTTTGGTATCCGTGAAAGGAAAAAATGGAGGAAGAGGGAGAGAAGCTTGCAAAAAAACGCAGTGACTCAGACGGTTAGAGTTCACGACGTCATAT[A/G]TTTTGAGAAATTTAACTTTTCGACGGATCCACATTTCGTCCATATAATCCGTCGGAATTGTCAACTTCTCGACAAAATAATTGACCGTCAAAAACATTCGTCGATGTTTTGCTAATTTCCAATGGAAATTATTCCTTCAGTTAATTCCAT
Gm16_32472826	16	32472826	0.1367	0.208172	TGATTCTACAACTACTAATAGGGATTAATAGAAAGAGAATCCTTATAGGTCCCAACCTTTTTTTACTATTGGCCCCAATCTTTTTACAAGAAAAGTCCATTTTAGTCCTTCCTCTGCCCACATCATCTCATGCAAAGTATCACAAATGTA[C/A]GGTCGATCGAGATTGGGGACACACAAATGTATAGTTAAAAATCTCTTAGAAATATTTAGTTAATTTAAAATAATTAATAACATTTATTTTAATTAATAATTAATAATATAAATTTAATTGAATAAAAATTAAGAGATTAATCTTTAAAAA
Gm16_36944862	16	36944862	0.4951	0.374976	TCATCAATCCTCGAAAACCAACCCCTACATATTTATAATTGAATAAATACAACAGCTAACTACTATAAAGACATTAGCTGTTATTCCCTTCTGCAACCACATCTATTCCCCGAGCACATATTGAGCCAAACTGAAACAGATATGTATTCC[G/A]GGAGGATATATTTCAGAACTTCTTAATTCCTCTAGCCAAACTGAAACATCAGATCTGCACTTAGCGTCACATTTTTCCTTAAAATTCATAATGTTCATATTGCTCCCATACAAGCTGTTGGATTTAACAGTCAGTCTGATAAAGACTAGC
Gm17_6677197	17	6677197	0.01591	0.0308235	ACAAACTTCCGACCCTCCAACTCGGGAACAGAGATGACAAAACACTAACAATGGGTGGTGCGCTCTGATCAGGGTCTATTTTCATGGCTGATCAAGTTCCAATAAGCGGAGCAAATATGGGTGTTTATGAGTATGATTAGTCTAAATTTA[T/G]AATAAAACTAAATTTGAATCAGTCGTATTTAATTAGATTGATAGATTTTGAAAATTATTACCACTAATTCAAATTCCACCAATCTGATTAAAATTATATTGGTTTAGTTATTCCAATATATATATATATGTTTAATTCAGATAATCAAAC
Gm17_8060796	17	8060796	0.4877	0.374849	AGGAGGGTTCAGACCATTATTGTGAACTTAGGGTTTTGGATTTGAGGAAGAAAAAAAAAGGTGCATGTCAAGGATCGAGTTGAAGGGTTCAACAACACCGGAGTGAAGTTAGGGTTGTGACAAAACGACAATGTTTTGAGGAAGTTATGT[G/A]TCTGGTGAATGTTATGGTGTTGTGCTTGGCGTACTCGATTGACATCACATTGTAGTAGAGTATTATGTTTTCTTCACTAGGAGAGATCAAGGAAATCTAGATTAGGAAACATATGAGGTTTTCTTCTTTTTTTTGGTTTTTTCTTTTTTA
Gm17_12238530	17	12238530	0.4559	0.373048	GCGACCTACTCCTATTTTTTGACAATCCTTTCTCCTTTTCCAATGACATTTCCACCCGTCATCACTTTTCAAACAACCCACTCTCCCCAATGAGCCCTTTCGCTCACCTCATTTCTTTTGGTGGACCTTATATCCTCGCTGTATCTTTTC[C/T]AGCAATTTTTTCTTCATTTCTGGTGCATTTTTCGGCCACCGCCGTCGTTCAGCCACCATTCCTACCGGCAACCCTACAGTTTGGATCGCCAATCTACATGTTCCCAAAACCACTTTCCCATTCGGCGTTCCACACGCTCTTTCTTTGACA
Gm17_38270094	17	38270094	0.09972	0.163432	TAACAATATATATATCAAATTATTAAAAACTAATGTACCATATATATTTGAATAATAACTTCAAATGCCTAAAACAAATAAGATAACACAAAAAATATTAACTACATACAGAGTTTGACAAGAATAATATGAAAGGGATAACACGCAGCT[C/T]ACAAGCTTTTTGCGACCACCAAACCATAAAGTAATAGCACCAAATATAAATTTAAATAAATAACACAATATATATTTTAATAACAACAAAAACATTAAAACAATATATATACCAAATTCATACAAACTAAGGAACATATATTTAAATAAT
Gm17_40861213	17	40861213	0.416	0.367844	TGTTAGTTGTATATGCTTATAAATTTCACCTAGAATTTTGTCGAGTTGTCCGTGTCTTAAGAAGAATTAACAATGACATGTTAGCTTGTAGCCTCGTGACAGTATCCTACCAACTCTTTATATCGGTTCTTATTTCTTGACCTTTATTTG[T/C]TTGTCACATTTTATAACGACATGATGGGGACAATGGAAATTAAGCTGACCGGTCCATCCTACATCAAGACGACACAATCTATAATTAGATTCAAATTAAGCCAAGTAAGCATAATTAGAACAGAACAATGTTAAATACAAAAGAAGTAAT
Gm18_10140226	18	10140226	0.1397	0.211479	AACTGAGAGAATCCCAACACCTGGAAACCAAAGCCAAAGCCACACGTGCTGAAAACATAATTAGCATTTTATAAGTTTTTGTTTTAACAGGAAACAAGATCTTGATTATGAGGTTGGCGTAACAAAGAAAAACATAATTATGTCTTTAAA[C/A]TAAGCTGAATAATCCGTAAATTTTTCTTTGAATTAACTTAATGAAGTGCATGTGTTTGTAGAAAAGGAAACCTGATATTGCATTGAGTCCATTAAGGCAGGTGCAAAGAGGGATACAATAGTATTTTTGGTAGAATGATGAGAGGCTATA
Gm18_34330984	18	34330984	0.1726	0.24483	TTAACTTGGTTCTACGACAAGAACCATTCATTCGCATTGCAAAATTTATTAAGTTATAATCTCAGTTTTATGAGAAGAATTATTATTTCATGTTGCAATGTTTACTAAGTTATTATCTTGGTTCTATGACGAGAATCATTTATTCACATT[G/A]CAAAATTTACTAACTTATTATTTTGATTCTATGGCGCATATCATTCATTTACGTATCAATGTTTACTAAGTCCTTTTCTCGGTTATATGGTAAGTATCATTTAAAAAATTACTAAGTTATTACGATGAGTATTGATCATAAACTACAAAT
Gm18_50718903	18	50718903	0.428	0.369762	ACCTCTTTGTTTATCACTCTTGCCTTCTCGAGTGTATTTCTTCAGAACATCCTGACATGAAATTATTGATAATTAATGATTATGCCAAAAATATTCTAGATCTATATGATGTAGTGTCCCCCCCCAAACCAAGTTCCAGTGTAACAAGAC[G/A]GATTCTTATCCTCCTTGATCTTTCTTTTCTTTCATACAATCTTAGACAAATCAGTACATTTTTTTTTTTTTTGGAAGGCAAAAATATATATTATTGATATGAATCATAGCAGTACCAGGGGTACTGTTGAAGTATACATGAATACAAGAC
Gm18_52058211	18	52058211	0.3625	0.355379	TAAAAGTTTTATTACTTACATACATGGAGGAAAAATTTCTTGATGTATTATTGTCTTGCCCCTTCAATTTACCATCTTCATGCTTTTTGCGTCAGTTCTCTCTCACTCCGTCACGAACACAGCCACCATCCGGTGGTTGTCCTGGCATTG[T/C]ACCACCCATGGTCGAGGAGATTGGATCGAGCGAGCAATGAAATAAGAGTTGACAGAGGCGTGTGAATCTTGATAAGGGATGGTAGGCAAGTAATTAATGAAGCAAACAACAAATTAAACGATCAATATGTAAATTTTAAAATGATTCATT
Gm18_53727501	18	53727501	0.463	0.373627	TGGCAACGTCACTGGCTTGATGCTTTGCCCAACCAACCGCAATCAAAAGAGGCACAAGGGCATTCTATTGGTTTTATTTATTATCCTGGGTGCTCTTACACTAGTATTGTGTGGGGTGGGAGTTTCAATGTACATTCTTTGTTTGAAAGG[T/A]AGCAAGAAAGCAACCCGTGCTAAAGAATCAGAAAAGGCACTGTCTGAAGAAGTGTTTTCCATATGGAGTCATGATGGAAAAGTTATGTTTGAAAATATCATTGAAGCTACCGATAACTTCAATGACAAATACCTCATTGGAGTTGGAGGG
Gm19_872265	19	872265	0.4574	0.373179	TCAACTAATGCCAATGAAGCATTTCGCCAAGGGCTAAAGAAAGAGAAAATCAAGAGAGAAATAATGGCCAACGAGATAACATTGGCCCGAGAACAAGAGATAGAGAAGGAAGTTAGGATGAAAAAGATGTTAGAGAAAGCATTGGAAATA[T/C]ACTGATGCAAAGACCTAAGGACATCTTGGTTCCACAAGGAATGTCCAATTCTTTTAATATAACATTGCCACATTTGGTGTGTCACAATTACAGTTACCCCATCAAATTAATAGGAAACTGATAAGAGTAAAGGTAAGATGTGCACAGTCC
Gm19_36042929	19	36042929	0.4645	0.373737	GAAAACATATTCTAATATTTACAAATAAGAGTGGACCCAACCTTGGCCCATGGGCTCAGAAATTTACCCTGAGGTTCATGAGAACCCTAAGGCCTTCTTTAACAGTTCTAGCTCAATTCTCTTGGAGTCTTCTATCCAATACCCTTGGGG[G/A]GTAGAATTACATCAAGTAGGGAATATCTTTTGCACCTCATAACAACCTCCAATTATTTTGTTGTGCAAGTACATGCATAAGTACATATATAGTTATAGGACCTACAAATAAATGAATATATGCATGAATAAAAATTAATCAAGTTTGAAT
Gm19_39983336	19	39983336	0.2119	0.27822	TTTTGCATTTAGCTCCTCTTGCCCACCAACTTTTTGTGTTTTTGTTCACCTTTAATTTGTTATGTTTTTAATCATCTTACATAAAAACCAAATTATCCTTTGTCTAGTTGTAGAATTTGCACAATAGACGAGTACAAACAAGTTCTTATG[G/A]ATTTGATACTCAGACTTTGCATTTTATATTATTTGTACGATACTTTAGTATGCTTGTCAAGGACATATCAAACAGTACTCCCAACAATTGTTGTTTTTAATATTTTGCATATACTCAATGAAATTGTAGAGACATGGTAACCAATAAGGT
Gm20_35828042	20	35828042	0.2056	0.273305	CTCTCTGTCGGTACCATGTAGGTCTTCCCCCACTACTACACCTTCACACCCTTCTTTTCTTCCTCCTCTTTCTCCTTCTCTAAACCCTTTAACTTTCTCTCTCTTATGACTTTGTTGTTCCTTTACAGGAGACCAGAACGAAACCCCTTA[G/C]ATCTTAACAATTTGCCCGATGAGTACTCTAGAGATGGCAAACAAGTCCTCGAAGACCATACCTCTTCATCCGGTAAACTTCATGATCATACCAATATATATATATATGCACGCTGAAATATCAAAGGAACACTTTTTTTTTCTTTCTATT
Gm20_40622806	20	40622806	0.3215	0.341107	GGTAATGTAGGGCTTAATTACAAAGGTAATGTCTAATTAAGCACATTTTAATTAAATATGTTCTTTGGACCACTCAAATTTGAAAAAGTATTTTTTAATAAAATTCCATTCATGCATTGGGCTTTTTTTTCAAATCCAACTTTGTAATGA[T/G]GACCCCCAATAGTAAATAATAGTTATGAAGTTTTAATCTAGCACACCGTAAATCATTCCAATTGTCAGTTTCACATTTGGTTCTCTTAAATACTAAAATTTTAATTGATTGATACATGATGAAAATTCCAGCAACTCAAAGAAAATTTCA
Gm20_43993648	20	43993648	0.3378	0.347307	ATAAAAAATACCTTTGTTTGATTTTTATCGATAAAAAAAACTTAACTATTTTGACTTATTATTTATTTATTTAAAAAAGTGATCAACACTCCCCTCCTATTGATTTCTAAATTGCGATATGACATGCCATTCGGGCTGCTGACCATTTTT[A/T]TTTTTTATAAAATTTCTACCACGTTAGAAAGGTTTGAATCTTAATGTAGCTAGTTATTGCCCGTTGGATGCGAGAATCAGCTTTTTTACACTTCAACATTTGCAGCCTTTATGCCCAACTTTTTTTTTACTTAATATGAGACTAATAACT

## Sheet:  Table S7-Wheat 
Table S7. Description of Core SNPs Selected from the Wheat Dataset with default parameters.
SNP_ID	CHROM	POSITION	MAF	PIC	FLANKING SEQUENCE
AX-109318365	1A	393455029	0.459	0.373313	CATATTCTGCTCCTCTCCTGCACGGTGTAGCCAATCCATGTTTATTACTAGATTATAACCGACCATGTGTAAACCTTAGATACCCCTGGTGCTTATATAAGCTTAGTGGTTAGGTCCGTAGAGGCACGATTTCAAGGTTTCAGAGCTTAA[C/T]TCTTTCATATGATCTCGAGGTAGATCATACTGTATTTTACCCCATCCACGATTAATATAATAAGAGCGGGACGTAGGGTTTTACCTCTTCGAAAGGGTCTGAACTTGGGTAAATACCGTGTCCCTATCCTTCCTATTACCATCTTACTCA
AX-111650778	2A	51017932	0.5	0.375	TGGTATGGCATAAAAATAAGCAAATGGAAACGACGTCGGGGTTTGGGATGTGGTTTTTTATGGAATTATGCGCGGAGGCGAGCCGCTTGCCCGTCAAAAGGGGGGAAAGAGGGTCATTGCAGGCGCGCGAGTTTCAATGTGAGGTCCTCG[T/C]AGAGAAGGACGTGGTGACGATGGTAGTCTTCTAGAAGGAACCCCTGCAGTTTGACTACTACTCCCTCGGTTTCTTTTTAGTTTGCATATAAAGTTTGGTCAAAGTCAAGCTTTGTTAAAAAATATAAACATTGACAATACAAAATCAATA
AX-110991391	2B	146455416	0.4889	0.374877	CTGTCACCGTACCGAAAAAATGGGAAATAAGCACCCATGCTCGGTTGGAATTAATCCACAGAACTAGTTACGTGTATCCCTGAACCAAACCATAACTGTGCAAAGGAACACGCTAGTATCGACCAGAAACTGCTTACACGAGCCAAACAA[A/G]CGCGATTAGAAACCTAAACCTGTAACAAATCACTTCTCACGGTCACAGGGGCGACTGTTTGAGCATACGTGCATATGCAGATGGGGCAACCAGTAGCCACCCCGCTCCGACCCCCAACCCCCACCGAATCCTCCGCCCGTCTAGCGCGAG
AX-111189499	2B	461306567	0.1378	0.20939	CTCGCTCCTCGTCTCTCTCAAGGAACAACGGGTTGGCTCTTTGCCGTCAATTGAGATCGGTTTGCTCACACTCCTGTCCCACATGTCAGTGATATGCCAAGAGGAGGTGCGTTGACTGACTGGCCATACGCGTACTTGGTTTTGAACCTT[C/T]ATACTACTCCTCCCTCCGTCACAGTTTACAGGGCGCGGTTCATTATGATGCATTTCTCTCAATGCATTTCCACCACCAGAGAGACTTTAGACGCATTTGGTTTAACGCTCAATTAATTAGGGCGTGGTAACCGCAATCAAGTCCACAATT
AX-110526601	2B	716055783	0.4925	0.374944	GATTTATCGAGTGTGGTAATGCTCAAGGCCTCCGTGGTGGTCCTCATGTCCTCTGTCGTCATGGCCATAACCACCGTGAATAGCATATAATACTTGTTGAGGAGCAGTGAAAGGCTATATGGCTCTAGAGGGAGCTTGAGTGTGACCTCC[A/G]TGCAATGCTTGTATCGACGACAATGGTCAAGGTCAATGTGCAGGAAGCCCAACACCGGGTGCTCGTGCTCGATGCTGCCTACCCACCGCCTTTGCTCCCCAATGTTGTTGAGCCTACACACCGGTGGTCCTGCTCCTCGATGTCGTAGAT
AX-89535756	2B	780818260	0.4762	0.374433	AAGTTTCCTGAAAATATCATGTCGCACTTGAGCCACGCCTACCCAGGTATTATGCCAGATTTATTATGTCCGTTGCAGACACGCATGTTGTTTATATGGGAAGATTTATCTGCAGTTTTTGAGCAATTTATCAAATCGATCCCTTAATGG[C/T]TCTTTATGCAGGACCTTTTTAAATTCAAGTATACTGGCTTGGGCTCAGTTGGATAGGGACAGACTTGAATAAGAGAGAAGTACCAGTGGGATTTTACATGACGGGTGGATCACGTGTGGTGGTGATAGACAATGGGGGTGGTCTTCTGAA
AX-110446383	3B	61993768	0.5	0.375	TTTTTTCGCGAGCAATTTGAGAAAATGCCTCGTCTTTCCTGTGACTTTGCTCCCATACCACACCTTTCTTTTTATTGGATTGTATAGCACATCTTTGACTAATGGCTGAACAAAATAACACAAATTGATTTTTTTCTTCTTTTCTACGGT[C/A]CAGAACCACATCTCTTTTTTGCTATGACGAAATTGCCCCCATGTCGTTTCCTGGATACGGAACAATCAAACCACGAGAGACAGAACGAAGAACGACGCTGCCGCCTCGCCGTTCCATCTCCCAGCGCCGCCGCCTAGCTGTGCCTCCTCC
AX-108985619	3B	172767868	0.5	0.375	TCCCTAACTCCGTGGCAATTTGAACCCAATTTGGACCATGGAAATATGTTCCCCCACCCTCGTTGGTGATAGTAAGGGTCACGGGTATGCCATTTTTTAGCAACTTCATGTCAAGCTGAACGGTGTCGTCCTCATCAATGGGCAAGTGGA[C/A]CACACACATGAACTCGACCCTTCCCCAACAAGGGATGCGCTGAGCATGATAAAAAGAAAAAAAAGATATTAGATAATTGTGGGCACAACATTATGAAATGACAAGTCATAGCACAAAATGAATGCTTCACAAAGTCGTTGTGAAGATCTA
AX-111187279	3B	471517367	0.2489	0.303998	GAAGGGTATCAAGCCCCAGCTTATGGTTCCGTTGAAGCGGACGCCGGGTTGTTGGGTGGAAAGCTACCATTTGTGTTATGGAGCATAAACACCACCCCAAACCGATCTACGGGCTATACACCTTTTTTCATGGTTTACGGGGCAGAGGCC[G/A]TCCTCTCAAGTGATATTCGTCATGACTCACCCCGGGTTGCCAATTATGTTGAAGCGGACAATGAGCAAGCACGCCAGGAGGCGCTGGACCTGTTAGACGAAAAACAGGACATGGCTTTGGCTCGTTCGGCGGTTTATCAACAAGACCTAC
AX-89563677	4B	13125033	0.4962	0.374986	GTAAGAGTGATTCTGCAAAAAGTGACCGCTTGACGTGAGTTCCATGTGGCTCTCCGGAACATGGTGATGGTGGGATTGGGGATCAAAACCGCACCATCTATTTTGTCCTGGCGTGGAAAACAACATGGCAACACAAAGCCGCATCGGTCC[C/T]CGCGCGCGGTTCTCCGTGAAAAACAGGCATTCGTCCATAGCAGAATGGAAGCTACAAACAGCTGCTACACAAATTTGAAGAGATGATATGCGTACGACGAATCGTCACATCATAAGCAGAAATCAGTACTGCATCCGTTCTACAGTTCAA
AX-95077863	4B	573387936	0.4675	0.373942	CCATCCACACTTCACGGCATCCATTCCAGAGCAACAGCAGGTTCAGTTTCAGTTTCCATCTGGTTCGAGTGGTTTTTCGGTCGCTTGCCAATGGCGGACATAGCGATGCTGGTGGCCGACGAGGCGTTCGAGAAGAGGCTGCAGCGAGGG[G/A]CGCCCTTCGCCGGCGCCGGCGAGGAGGCGTCCAAAGGACGGGAGAACTTCGGGGCCGTGGCCAAGGTGTGGGGCTCCTGGGCGTCGGGGGTCAAGGTGCGCGTCGCGCTGCTCGTCAAGGCGGACGTCGCCGAGCCGAAGGCACCGGTCG
AX-111745645	4D	43293808	0.2542	0.307282	CCGACGATGTGATGCTTTTCTGCCATGCCACTACCGAGGAAATTGCCGCTGTCAAAGGCATCCTGGACGTGTTTGGTACGGCGTCTGGGCTACGGGTGAATTATGCCAAGAGCTCGGCCATGATCCTTCATGCCGACAACCACGGTGTGG[G/A]GCTGTTGGAGCCACTTGGGTGCCCCGTCGTGGCCCTGCCGGTCACCTATCTGGGCATCCCGCTCTCCACTCGCCGCCCATCTGCAACCCAGCTGCAACCCCTCGTCGACGCGGTGGCGGGCCGGCTACCCTCCTGGAAAGCTTGGCTGAT
AX-110630263	4D	441060282	0.4335	0.370539	TTGTCATTGAGGAAAGGAGATGCATGGTGACAAGAGCAAGAACAAGGTTGTTTTTTTTTAACTCATCGGGAGAACAAGGTGGTATTTGGTGCTCCCTCCGTCCCAAAATATAAAAACGTTTTTCATACTACACTAGTATGAAAAACGTTC[T/C]TATATTTTGAGACAGAGGGAGTAGAATAGACGTCAGAGTGATTAACACGTGAACCACATCAGTTACATAACCATAATTTCTTTTGTCGCTCCGCAACAACACATGGTGTTTAGCCAGTAATACTAGCATCGAAACAATGACAAAATACAT
AX-110654661	5B	332435564	0.4921	0.374938	AGCGTGAAGACGCGGTACCCCTGGTTGCCGACGTCCGGCGGGCTCGGCGCCGGCGTCTCGCGGCCGGCCAGGCTCTTGAGCCCGTCCTCGATCTCCCGCCGGTACGGCGCGCGGGCGCCGTCGAAGAGGCGGGCCCTCGGGAAGCCGGAG[A/G]TGGATATCTTGGCGCCGTCGTTCCCACGGTCGCCACCCCCGCTCGTGCCCTGCTCTGGGCCCGTGGGCGGCGGCGGCGACCTCGAGAGCGTCAGCTCCAGGTCAGCCATGGCCGGCCTGGCTCCTCGTAGCCGCAGCGAGTCTAAAGCTT
AX-108805626	5B	391637855	0.5	0.375	AAGAGTTAGGAATGATGAGTGGAGCCTATGTGTGGATTTTGACAGATGGGATTGCAAATGTTGTTGACTCGCTGAACTCTTCGGTTCTTGATGCAATGGATGGTGCACTGGGTGTGAGATTCCATGTGCCTAAATCGAAGGAACTTGATG[A/G]CTTTACTAAGAGATGGAATGTGAGGTACAGGCAAAACAACCAGGATGACCCACCATTGCAACTAAGCATTTTTGGGCTCTGGGGTTATGATACTATTTGGGCCTTGGCACAAGCAGCAGAAAAGGTAAGCATGGACAATGCAATATTTCA
AX-95221423	5B	533083441	0.4678	0.373961	TGAAATTGTTGGATAAGTGGATTTGCAGTATCTCAACAATCAGAACAGCGAATATTCCATCATCCAAACTAAGCTTCCTCAGATCCTAACCCATTGGTCATTATCGAGCCTCGTGACTCCGGCTGTGTTGATATCTTCGTATTACCTGTT[A/C]TCATTCTATCTATCTGGTTATTgctttatgtgttggttggtatttcactatttaagtagtatagttactgattctattgactgaaggattgctattgctgacatcttctgtgatggaagccgagggaaaggccaccaagagattcgggtg
AX-109018196	5D	190499332	0.1653	0.237877	GCTCCTACGAGAACTTCTACTGCAAGGACGTCTCCGCCGCCATCCCGTGGACCCACTCGCCGTCCCTGCCCGGCAGCCCGAAGTCGCACCAGGGCGTCGTGTCGTGCAACGACGATGTGTGCAGCATGGCGAGCCACGCCGCCAAGCAAG[A/G]CGTGAGCAAGAGCGGCGAGCTGAGCAGGGTGACCAAGAGCGGCGAGCTGAGCAGCCCCGCCGCGCCGTCGCCACACTCGGGCCCGCTAGACACGCCGTCATCGCGGCACGCCAGCAAGACCGGAGCCAACGCCCCGGACAGCGGCAACGC
AX-109949069	6B	333666543	0.3226	0.341548	AGTTTCTAGCTAGAGAAAATGACACGTACATGTCAGAGTCCAGCGAGGAGGGACGTAGCCATGCAACAAGCCTTCTCATCACCGCATGCCAAAAGATAACTACTGCCCTAGACGGTAGTACAATGTATCCCAAGAGCTAGCTGGCATGTG[A/G]GAAGAAAATGCAGGTAACCTTACTGAGCTAGTCGGCAGGCTACATACATGCATTACGGCAAATGGGTGACTAGATGCTACATGCATGCAGTGCGTCGAGTACAGACCATGGATGTGGTGCAGGCCATGCATTGATGCATGCATGTAAGTG
AX-111506682	6B	572403551	0.4606	0.373443	TCAAGCATTGAACATCTTTCTGTAGTTGAAACCAAATTATACGCAAGAAATGGATCTTTCAATAAAACTCATGCCAACGTATACACACATTTGTCATTAGCTAGTAGGTGATTCTGCTTATACTTTCACATCACCAGGAAGAATATACTT[T/G]ACCTTACCCCATATGTCTATCAGTCTATTATTTGTGGTGCTCATCAAGAATTATAAAGTGCATCAAATGCTTCCGCTTTCATGTTTTTGCAGACTCGTCTGGATGAGTATCTATGTGAGGATGCTCCATTTGACATATGCAGCTGCCAGG
AX-110126248	6D	429347913	0.3711	0.357833	ATATCATGCGCTGGCGCCGGCGGCGTCGATGTCGGCACCTACAGCTTCGAGACGGCGCGCCCCGACTCTCGTCACCATCTAGGATGGATCCTCTCGGACAAATGGAGTCACGTCGGGGAATGGATGCTGCCCTTTCATGGCAGAGCTCTG[T/C]ACGTCCCTGAGTTCAACCTGTGGTTTGGCTTCTCAGCATTGGGCCCCTACCACCACCTGTGCGCTACGGATCTCTCTGCCATGGACGATGGGCGGCAGCCCGCCGCGCCCGCAGTATGGGAAGATCTGAACCCGCCTGCCGAGGGAGAGC
AX-108906171	7A	694021691	0.4907	0.374913	AACTGAATAGTTTGTGAGCTCTACTAACATTAAAAAGATGCATCTTTCAATGCCATATCTTCTCTAATCCAGATCAACAACAGCGCCATAAATCTTCTACCCATGTAGCAGCACGTGACAGATGCAAAAGAAAAATGCAAGCAGGATCAA[T/C]CAGAACAAACGGCTGACATTTTTACAGTGAAGAACTGAACTATTTCACCAGCAGCAAGTGTCATCAGTCAGTGTGCCATTATCACTGAAAGCGAAAGAAGCGTTCCTTCCATGGAAATCCAAGGATAAGAGGCGTCCCTGAGCCACAATT
AX-94916113	7B	746174614	0.4835	0.374728	AATATCTCATCCAGTTTAATCTTGACATGTGCAGGTGCGAGGGAGCTCGTGTCACTAACCGGCGCTGTTGATAGGTCTTCATCCTGCTGCTCAGCTTGGTTACATTAAATTGCATGCGTGAATGCAGTGCAGGCCCTTGATGGTAGTGGA[G/A]CCAATCAAAAGGTCAAATCTGTGTTAGTCATATATATGAGGCAAAGACGAGTACTGGTGTATATATATCGTTGGTACACCCTTCATCTAGGTGTGCAAGTCACCTTACGAAAACCAAATAATTTCAAAACACTTAGGCACGGTACATTAA
AX-111119255	7D	37548952	0.4297	0.370009	GCCGGCGAGAGAAGTTCACTGTAAGACAAGAGCCCTTCTCTTGCGGTCCTACTGTTAGAATGGTCGCATGCAGTTCCGTATGATCAGAGGAGGAAGCCTACATCGGTTACATCTCAGTTGGTATAAGCTTAGATAAGAGTTTCTTATCTA[G/A]GAGTATGTTACATATTGGTTGGAATCAGCAGCAGCAGTTGCCTTCCGCAACAGAGCAAAATGATTTCGGTGTCCAATAAGTGCAATCCAAACAAAGTAGGTCTACTACTCTAGCAAGTGGAGGTTAGGATCACAAAGTTTTACAGAACCA
AX-111991401	7D	563367190	0.1126	0.179874	ACTGCTCCTGCGCCGCTCGCCCGGCCACCCACGCTCGTCGTGCCCTCCACTGCTGCGCCCTGACATGGATCCAGTGATGCTCCACCACCAGCCGACACCCACCACCGCAGCAACACGCGGACGCCTCTACGCCACGCCATCAACCACCTT[C/T]GCCCTCCTCACTCTCCTCCATCGATTGGGAGGCAGGGGAGAGCGATGGCTGACTGTGGTGACGACCAAGCCAAGGATGTCATGCTCTACCTTGCTGGCAGGATGGATCCAAATCTTAGTTCGTGCTTGCTGCCATGGCCCGCCTCGCTCG

## Sheet: Table S8-Rice
Table S8. Description of Core SNPs Selected from the Rice Dataset with default parameters.
SNP_ID	CHROM	POSITION	MAF	PIC	FLANKING SEQUENCE
3815035	1	3815035	0.4987	0.374998	ATGACAAAATATATTGACACCCTTGCATTGACTGTCACTaccagctattcccccatccaaaaaaaaaagccaacctttaatatggataggacactttcttatgtccaaatttgttttactagaaagtgtcccatccatgccaaggttagc[c/t]ttttttttTCGGGGGGGGGGGGGGGGGGGGACGGAAGGAGTATGTGTTGCAGTGGTACTATCGGTTAACCGTCTCTCTCCCCTCTTTCCTTCTTGGAAGGCCATCTGGTAATCCAACCCATTTTCCAGTCACACGTCTCATGTCACAATA
18542262	1	18542262	0.5	0.375	tgcgttttaagttcctttattagtagtagaatattttttttatgaaaacattatcacaatagttaatttatctttgtaatcaagtacatTTTTTTCCGTATTCAAACTAAGTCGAAAGCCAATAAAACTCTACGGTTTCAAAAAGAAAAT[C/G]GAGCTATACCGTACCAATAATTTGAAAAGAAGCACTTGCCCTCggctgtgtttagtatctgaaattgaggagaagtttgaaggaagttgatagtttgtaaaaagttagaagtttatgtgtatagaaaaattttagatgtaatgtgatgtg
67660871	2	24389948	0.4931	0.374952	GCGCCGCCGCCATAGGGATTCGATGGTGCCGGTGGAGGTCAGATGGCGCTGGGGATGACGAGTTGGTAGGCGGCGGCGAGGTGGCCATAGGAGGAGGGCTACTCTTCCGCACTACCATAGGCTGGCCAGTGAGGAGGAGGGGAGGGTCCT[C/T]AGGCAACCGCATTGCCGGGCACCGACCACCATGCGCCTCTCCCCACCACACGCCACCCCCTGCTCGTCTTCAGCCGCGCGgagagaagtaggatgggagatgaggggagagaagatcgaggtgctaacatgtggggcccacatgggtccc
89493950	3	10285777	0.4932	0.374954	ctctgtgtctgacgtttaaccatccgtcttatttaaaaaaaaattaaaagacaagtcacgtataaaatattaatcatattttatcatataacaataatgaaaatactaattataaaaaaattttatataagacagccaatcTATGTTTTT[T/A]TTTTTAAACAGAGGGAGTACAACGCACCGTGCCCACCCGTGTGTCCGTGTCCGACCCGAGAACACCACCGCCACCGCAATGCAGCCCCCGAATCGGTGAATTGGCTGGCGGGTGATGTAGCCGGCTCGGTCACAAACAGTGCGGCTCGTG
120263738	4	4641746	0.4068	0.366163	aacacaacattgacttcttgtttctataaaaatatttattaaaaaataatatattatacttttatgaaattatttttcaagacaaatctattcatatattttttacatttttaaactcaacaaattgagagttatttatgatttatattt[c/a]taaggtttgacttaagtattgtccttaacgacttactttataagtatgaagagagTACAGTATAATTTACATATGCTTTAGCCTTAACTGCCCTACTCGTGGTTCCACCCCTAGTTTAAGGAGAGAAGGGTCATCGCTGCCTAGCCACAC
134121828	4	18499836	0.4728	0.374259	ACATCAAATTCTCCTGATATGTAATGTTGATAGAGTAGCATGCAGCTGTGCACCGATATTTCTCCACGCATGCCTGTCACATGGGAGAGTAACTAGATAGGTTAGTGTGTTTTGGCACATAAAAATAAAATTAGAGTTTATTTCATTATG[A/G]AAAAAAACCGCCCCCTCGTACTGCATGGTCCATAAAAACATCCACAATGCAATGAAAAAACAAGTAATAGACATTAAAGTATTTCTAGGACCTAGTAATCAATATTGTGGAAGTAGGTAGTAAGTTTATGACCTAGGAATAAAAAAAATT
174827612	5	23702926	0.4238	0.369126	GTCTATCTCACAGAGAGACCTTTTAATCTAAAATCCTCTCTGAGAGCtgttgacgaaaaaaatcgaacacgccggcctgggagatctgcttagctcctgtgcaagtccaaagattggtcagatgcgggcgtgccagtcagtttgattctg[c/t]aactgacaagatatgcaaatagtagatcaaaacagtcgatcggctgacaagccgatggagtagttccagccgatagccgacaatagccgatgccgataccagccgatagcgatagggtttaagcaatcggctatacgtccaatgtagatt
241081058	7	28749151	0.4967	0.374989	tttaatcctattaaacatagtggattgtaggttgcatttagacattttttaggcaaaattggttatatagcatcgaaagttcacgtttttggttttttagcaccttaagttaccggttcactttaatagcacccaaagttcaccatgttc[c/t]catttttaacacttacgtcaattctcgatagttttccgtccgtcttgatctagccacacacgatatgacgtttgtacccctcacaagtacaagtataatgcatattaatgaggagtagaaatgtcatatcatgtgtgtggctggatcaat
252035499	8	10005971	0.4479	0.372271	ATCACATGCAGGGAGTAGATGGAGCACCTACCGGGTGAGGAACTCGCTGACGGGCTTGCTAGAGAGGATGGGCGAGGTGTCGCCGTTGGCGATGCAGAGGATGTCGGGGAGGAACGGCGCCAGGCGGCGGAACGCCTCGTCTGCTGGGTG[C/T]GCGGCCGGCAGCAGCGGTGGCTAAGGGGCACGCCGGCCGTCGCTAGAGCAGAGGGAGCCGATGCAGCGATGCGTATGCACGGCGGCATGGCGGCTGGCGGCTGTGTGTGATGTGGGTGGAGACTGGAGAGTAGCTACGGTTACATCATGT
260716915	8	18687387	0.4989	0.374999	ATGGACCAGCGAAGTATACGTGGACTACTTGTTCCTAGGTCGTAGCATTtgttgtaatatgaagtgaattactccgtattttcttattagttaagttgataggttgagctagtcgatgcatataactttgtatggaactagagttagacg[c/t]ctcgagttcaaatccttgctagtgggcaattaaataaaaaaactacagagcacttctattctacgctagatacttgaggcgacctcgcatgcggaggactgtttgaGGGGGGCTTGCGTAAGGAGGGATCTCCTACCAATATGTGAGGAT
281759784	9	11287234	0.5	0.375	TTGTATACATGTATATGGTACACCTAATACATACCTAGGTCTTCTGGGCCCCTACTTTTCCTGGGCCCTAGGCCATCACACTTCTTGCCGTAGCCCAGAGCCGGCCCTGGcaaaacacataccgtttagtagttttgaaaaacatacgcg[t/c]ggaaaacgagggagatgagtaggaaaactCGGGGAAAAGAAACGGGCCATAGTCTTAGTGAGAGGTATTGTAAAAGGGCCACTTGTGTGTTTTAGTTGTTACCCTTATATTTGTGTTACCTGCAGCAAGCCTGAGCAACACGCATCTTCA
295778069	10	2292799	0.4831	0.374714	ccggtccaggaggaggacgcggccatggcggcatccgcagaacatccgctctttgcggacctcgtcctcgccgagccgcatcgagaagcgctcccttgggatgagatcccgcggatccatcacggaccggaagaaggggaagccgaagtc[g/t]tcggcaaagacgccgatgatggggggattccggtggtggcgggggcggaagcggcggtggaaggcggggtcggtgacgaggcggcgccagcggttgcagacgagggaggcgcgggggagcgaggagggcagcggcgggaggcggaggagg
314281276	10	20796006	0.09023	0.1507	TTTGTTCAGCTCATGAGCCTATCAAATCGATGCTAGCGGTAGTACTGGATGGGACTGTTAGGGGCTGTTTAGGGTGGGACTAAAATAAGTCTCTCTCATCCAAACACCATTTTATTTGGCTAATCAGCCATGCAAATAAGGATTTTTTTT[A/T]AAAAAAATTATTTTTTGAGCATTTTGTTTTTAGTTTTAATGACAGACACCTAAAACTTATTATCGAATTTGAATATCTAGTCTTACCGGTGTGGTGAAACAATGATACCACGCCAACGAGACTAGCGAGACAAGGTTTTTGTCACGCCAT
323633920	11	6941363	0.4989	0.374999	GCGGCGGCGACGGAGAACCTCATCGACACGATCCTCCCGCCGGGGTCGGTGAGCACGGACACGCGGCTCGTGGTCGCCAGCGCCATCTACTTCAACGCCACATGGCAGACGCCATTCCGCAAGCAGGACACCAAGAAGGACAAGTTCCAC[A/C]TCCTCGGCGGCGGCGGCGACGTCGACGCAGACTTCATGCGCAGCGGCGACGACCAGTACGTCGCCGCGTACGACGGGTTCAAGGTGCTCAAGATGCCGTACAACACGCGTGCCTCCCGTACGCACACGCAACCGCAGTACTCGTTGTGTG
325268666	11	8576109	0.4989	0.374999	gcaaggcggtcggtgagcgatcccggccgagctttgccgccggctcaccgatgcccatgcgccacacgcgccattggccggcgaggggagaggaggtccgagagaggggcagagcagatggcgacaaatgggtcggcagcgatgcagact[c/g]actcttcgagggtcctcttcacgccatccctctctgccgatcccaatcccgagccgcccgtcgtcgaggcccttgaccccaagccgcctacccctcaccacgatgccgatgccgtcgccgttgctggagctgacgtggcggcctcccacc
341146523	11	24453966	0.5	0.375	GAATGCAAAAGTCATGTGGTCTCTTAGGAGGCCCACCTAAAaaaataaacttatttttgtaggcggatctattaaggggccacatgagaaaatgtatttttcttacgacccgtgaaacttccttcgaatataatttttgcaggcacgacc[t/a]gttacaacctgcctataaccttcgtatagaaaaatcgtttctgtagtagtgtatactgcgtGCTTCAGGAAAAGAAAAACCCACCATAATTGAGGCAGATCCTCGGCGGGGACCCTGCCCTAACGAAGAAGTTGGTTATACTCGATTTTT
342950205	11	26257648	0.4977	0.374995	ATCACAAAGGCTTTTGAAAGGAACAATACTACTCATGTATCAAATTTGAGTTCTATTCTACAAGCACCAGCTTTATATTTTCCTTTGTTTTGCCCACAAATTTGATATATCTTTAGCTATGAAGGTCATATTTCTCACCCCCCCCCCTTC[C/A]CCATGCAAATCTCCCAACAAGGCAAAAAATTGGTGACATTGATATGTTGCAATCATACAACATCTTTAAAAATTCGTAGTCTTCAGTTGAGATATGTAGAACCTCCTTCCAAGGCACTTCACCAACGGGTGCGTGTGATCCGGCTGGAAA
352735996	12	7022333	0.03931	0.0726771	GCTTCATATCGTAAAAATTAGCACATCACAAATCGTAATAATAAGTAGATAGATTAAGACATGGCGATGGTGCAGAAGAGTCGTCACGAAGGAGGAAGAGAACATCCATGGCGGAATACAAAGAGGAGGTGGGGAGCATGGTGGGGTACC[G/T]ATCGTGGGCGGCGTGGTGGAGCGCCTCGAGCGCGGCGGGCGGGAGGAGGGACGCGAGGCGGTGGAGGAGCTCCCAGGGCAGCGCCTCCGCCACCTCCTCCGGCGTAATCATCGTGTCGCCGCCGCCCTCCCCGCCGTCGTAATGGTCGCG

## Sheet: Table S9-Maize
Table S9. Description of Core SNPs Selected from the Maize Dataset with default parameters.
SNP_ID	CHROM	POSITION	MAF	PIC	FLANKING SEQUENCE
1-13808678	1	14035371	0.4174	0.368084	cagatgagtgtaatgatagcagttcatgcggtgtaaaaatcaagctgaattatatcacagtacctggaggttggaaaagaacgaagggacccccaaatcatgagagatcaattgatgaccgggcgtaaggttgccacccgaagcagctcg[c/t]aacgaaccagcaggaaccaactcagtgccatcaacagaacccaaaacttggtcagcagggacgctgccctctaaagcgactccctggtctaaagcttgggctaccaccatgcaacctgaGTGCGGagacgatcccgcatgaacgtccatg
1-96808990	1	99079399	0.4634	0.373657	ctagctatggtgggtacaagtgcggtcactgcacggcggcagccggggtcagtggatcattgtatgccaaggcggtgaggcctggacgcgaacgaggaatcgatggggatggttgacatgtgtggggtcggagtactctaacatgtcgtg[t/c]gtttaggtttaccttgcaaggataaaactcgattcaaattgtctgcttctcgcagctaatgagactgcttgaccccttgtactacattgagtaagaagtgaaatgaggttacatgagacaatttgttgattgcactaaatgcttgttacc
1-198948153	1	201379358	0.4845	0.37476	agaaatgtcccaagggtacatttccctttcatacacccttaaaagctaatgaaccatcactccttctaaagacagatacatcaacgtttgtaaatagataattgtaacccatgtgacacaattgacttatagacaaaaggttgtacccaa[g/t]cgactctactagaaatacattcgatattgagtgctcgttagtgatggcaatcttgcccaggcctttgaccttgccttggttcccatctccaaagatgatcgtatcctgggaatccttgttcttgacgtaggaggtgaacatcttctcccc
1-214901006	1	218009005	0.3677	0.356884	ctttgaagccccaagacaccagggatcttcccaaaaactgacaagtccctgatgtgctcttcctatcaattttacacccaacccaatcagcatctgaataacctattaaatcaaaggtggatcccttggggtaccaaagaccaaacttag[a/g]tgtatgaactaaatatctcatgattcttttcacggccctaaggtgaacttccttagaatcggcttggaatcttgcacacatgcatacggaaagcataatatccggtcgagatgcacataaataaagtaaagatcctatcatcgattggta
1-284753746	1	289848748	0.3402	0.34816	gatctggcgtggccccgctctgcccttcctcgatgttcagtgccccgccctcgggggccgagggtacctcgggctgtgccgagggtacctcgggctgagccgagggtacctcgggctgagccgggggtacctcgggctcgggcgcgtcgt[c/t]gagcttgacggagggttgatgcagatcccgggagaagacgtccggggggactgtcgttcgccccgaggctatcttagccagctcgtctgcggtttcgttgtagcgccgagcgatgtggttgagctcgagcccgaagaacttgtcttccag
2-80567530	2	82057788	0.4485	0.372334	attctgctattgccttaacttaatcaatgaacatgatgtgactatttatgatactgttatcctgattatatggttgatcttgtgatactctagggggctcaggctgtttcctgagtacctctccgtaaggacctgttcgttgagagacca[c/t]ccgggataacagtgcaaccatgagggtggaatggggtgcccttagctaattaattagaggaactagaagtgtagttgcttcgccgtcgtgccgtcaatggggtccaggcacagtgcttgctctgccgaggctgggtgccgaggttgtttc
2-83274634	2	84787106	0.0203	0.0389848	gtgttacaagaactaaattttgggcatgacatcatatgcattgacatttcattatgtatgttacacctagaatgcatccactaggctaaaatttcaaaacaagttgtgatgtgatgacttgaagTGATCCATAAACCCTAGGATAGGGTA[C/T]CTAGCTAAGGGATAGAGGTGTGTGGGTGTGTGTGATAGCAAATTGAGTATGATCTCAAAGGTTAGTGGATATGTTCAGAAGAGACTAAACTTAGAGTGTTTGAGTGGCACAtaaaccctagaacactcaaaaccctaataagaaccctag
2-90084707	2	91913428	0.03346	0.0625891	tagttgctacaggcatatgcccccctgccggattggtcggccttggaggccgagtagtccggcaatcttgttgggtctgtgcctggtgaccggattgagcggcgctcaatcggtcttgtgctggtggtgccaacctgttgaatacggatg[t/c]ttggggtgccccccaagcggggtactatgGCATCCCAAAcgaatatggtggcatgccccacatttgatttggaacatatggtggaggcatgtatgtgtatggatatggcataggtggatatggaggtggaggtgtccatgcaggtatgtt
2-108686602	2	111141677	0.4569	0.373135	ggaagatgagttgaagactagcttcataacccctagtggcacatattgctatctttggatgcctgaggggcttaaaaatgctggaggaagcttcagcagaatgatagccagtgtccttcattctcaaataggcaggaatgtgctgaccta[t/c]gttgatgatataatagttaaaagcacaaagcaagaaaatcacattgctgatttacaagagacatttgccaacttcaggcaagctggtttgaagttaaatctagaaaaatgtgttttggggtaaagaagggtaagttccttggctgtctag
2-120754722	2	124115297	0.3042	0.333723	caagcatatcatataattgttccttcgtcacaacctctgaaggacataatgaggaatagagaagctaccgaGAGGATCGGAAAATGGGTTGCTGAGCTCAATGAAATCTctattgattatgtacacagatcctcgattcagtctcaggcc[t/c]tagtggacttcattgctgattggacgccaggggctcaggaagaagaagtaacaaaagacgctgaagcctggacagtcttctgtgatggttcttgtggaaccttcggcgcaggagcggtcgttgttctagtagcgccctctaaagtcagaa
2-120809401	2	124169972	0.07955	0.135721	ccaactgtgcttgcctcatttcttgacgtatctccagccggtcctgacgtatttcctggcgttcttgtcttatcttattttgcatttcggtaaccatgtttggcatttgttgtattaccatcatttgggcggcaaccacttgatcgattc[c/t]aaccGGTGGAGGATCTAAAGGATTTCTTCCGTTTAATGTTGCCTGATAATctccccttcctggtattgaccatgagagttagaagcatatggtaggatAGTTTCTGCAATGAAAAGTGTTTGGTAAGCAGAATGAATAGGCCAGAAGCTG
2-121140317	2	124492270	0.4004	0.364883	gcaattttaagcttcagctaaggctttgtcttcagttttgtcaaacttcagcactGTCAATCTTCAgtttcgtcatcctgtatatatcaaacagcacagtaagaaaggtacaaattccAAAGGgggaggtaaaagtaacaaacataagtt[t/c]tttaccggctttagatggcttcgagctttgtcgcctgccattttccgcccgccatttacccagatctgggtcatgaatctattttcgatgcttctggctaagcttgggatatctaacaaatctgaagctgacaggctgaagtttggtctg
2-200260894	2	206115426	0.4992	0.374999	cccaggcgggcccacaagtcagaagctccaatggtcagaatccaacggcagtgatgacgtggcagggggcaccggactgtccggtgtgcaccagactgtctggtgtgcaccggactgtccggtgcgccatcaaacagacggcctccacca[a/g]cggtcaagttggtggttggggctataaataccccaaccaccccaccattcattgcatccaagttttccacttcccaaccactacaagagctctagcatttaattctagacacaccaaagagatcaaatcctctccaaattccacacaaca
3-40799989	3	40401509	0.05337	0.0959384	TCAAGCCTCATCGCGCCCTCGGCCTTCCCGCGCCTCCCtgccccccgccgccgccgcgcgcctccctgACCACGCGCCACCCTATACCCCGCAGCCACCGATCGCATCCCTGtcaccgcgccgccgccgtctcctCCTTCCTCCGATCCT[C/T]TAACCCTAGATCCATGGCCCCACCGTCGCTGCCGCACCTTGAATCGCCTCGATGCTCCTCCCCTAATTCCTTGGCGATTGTTGTGGCTGGAGGTGCTGATCCGATATTGCCGTCTCCGATTGCGACAACGGGAGCGGGTGTACGCGGCGG
3-73290162	3	73653179	0.3324	0.345332	taccggagcctgaccggcaCGCTCCAGTACCTGACCTTCTCCAGGCCCAACATCGCATACGCCGTCCAGTAGGTGTGCCTGCACATGCACACCGCACGAGAGCCAcatctcaccgctctcaagcggatcATGCGCTACCTCTACGGCTCC[C/T]TTGACTATAGCCATCTACTCCGACCCTCCCCAACGTCGGAGCTTGTCGTCTACACCGACACCGATTGGGCTAGCTATCCTGACACACGCCACACGTCAATCCAGTTCTGGTTATGCCATGTtcttgggcgccaacctcgtctcctgggTC
3-98953820	3	100093492	0.2397	0.298062	attattattttacttgtgttaaaatttgacagtaatacgtctgatcgtttagaagttgtgcttttcacaaattcagtaactgaatctgcccaaattctgtacagatttcagaaactgcattgtttgcctaatttaatgttacaatctgtt[c/t]atggtcgttataagaaagttgtagatgcttttcttatcttgcttgtgttaaaatttcataaccataggcctgacagattaggagttatgaattttacaaactggttgctgtattatgtccactgacagaacaaatttcgaaaactgaatt
3-98948170	3	100099142	0.4749	0.374369	TAAAGTTCAAAGAGATTAAATAAGAGGTCCCAAAACACATTTCGACAACGCATTTCACTTTTCCTTGTTATGAAATAGAGGATCTAATTGATTAACAATTATGCGGTTTTACCGCGAATTACCTCGATATGGTTTAATTTGTACTGATAG[A/G]TTTACCTGTGGTCTAAACAACTAATTCCATAGTTACAGGTAATTTGTGTGATAATCGGATGTCAATGATAATTCCTTGATTATCAACCTTGCGCACGATTCCTCTCAGACACTGTGTGATCCAATTTATTTTGCCCCGGACATTTTAGTC
3-93525645	3	105635151	0.3579	0.353992	AATGCAATACTctaagccaaccagagtcagattctgatgactggagagagccgatcatcaggtacataaaaaatgaggaggaaccagatgacaaaaatgtagcagaacgcatcgcaaggcagtcagctcattatactctcattggggaaa[c/t]actatacagaaggggcgcatcaggagtcctcatgaaatgcattctctcaactACAGGGAAGCAGCTGCTAGAAgatgtccatgctgggcaatacgggatacacgcagcatccaggaccctggttgggaaggtcttcaggtcgggtttcta
3-146718989	3	147812950	0.4901	0.374902	taactgcgccaacggtcgtctgcaaaagctacaggaacagtgaacagtgcgcgactgcgcgcgcagaattagagcaggcaccagaaggcacaccagacagtgaacagtgactgtccggtgcaccatcggactgttcggtgcaccatcgga[c/t]tgtccggtggctccacatgttagagctccaacggtcggaacccaacggcctagtgacgtggctagcgcaccggacagtgtccggtgcgccatacgacagaagccctcaccaacggtcattttggtggttggggttataaataccccccaa
3-160622508	3	162176492	0.3642	0.355878	ccacaattgacataGTGAGAATAAGCAtaagagacacagagatttatcccgtggttcggccaagtacaatacttgccttgtccatgttgtggcgtcccaatggacgagagttgcactcaactcctttcaagtgatccagtgatcaacttg[a/g]ataccatggtgttctttttctttactctttcccgtttgcgaggaatctccacaacttggagcctctcgcccttacaatgagatgatcacaaagaagcacagatgtaagagtgggaagagcaacacacataaGCCTCAAAGCACaatcaca
3-175205225	3	177671803	0.3553	0.353185	gtgccggagcaaggagctgctcaggaggtagccccagatccagcaccagagcctgcaccagaggacctgcctgccactgctttggaaggcaagccccggttttatgcataacctgttatttatgctattttacttcacttaatgattgta[g/a]gattgattgtgcacttaggtgtaggaattgtttgaaaccctagttgcatgatctcaggaatccttttgagatgaatactagtatgacaggtcgagtagttgttttatttaattaggatctcggtagaagacgagtgatttttctagcact
4-36439682	4	38063517	0.4822	0.374683	TGGTGTTTGGAACCCAACGAATAATTTTTAGTAGCTAAATATTAGTTTTAGAGGTTCTAAATAAGATCTTACTCTAATAGACAACTAATCGTCAAAATGACACCTAAAAAAACCATGAACGAAAAAGATATAAAAAGTATAGTTTCTCGA[A/G]TATACTACCACCTATGTTGAAAACATTGGCAATGCGTTTCGTAATGTTGAATATTTCGTCACTTATAAATAAACTTCCAGTACCAGGTTCTAAGTACAGGCACCAAGAGCGCGTAAATAAGAAAAAAAAATAGAGAGAAGGCAATGCATG
4-46375794	4	48345548	0.4996	0.375	TGAAGTGAGTTCTAACATTTCCATTATTTCCTTGAAGGGCAACCTTTCAAGTTATGTTCTCGAGCTGAAGAGATTGATGCAACTGCCAGTTCTGGAAGTGATCTTTCTCTTCACTTAGACCTTCTTCCATGCCCTCAAGAGCCTAAATAT[G/A]CGTTGCATTTACGAGTTTCTGTTGTGAGGATTCCTGATTGTGGTGTGCTTGCTTCTTTAAAGATAAATTCATCCTTTGGAGGAAGTGAGTACCAAGACATGGTAGATCAAGCTTTGAACGAGTACTTTAAGTTTGATAGGTTCCTAGCAA
4-98977408	4	105250411	0.0899	0.150248	agttcacttagccgtcgtgccgtcaatggggctcggtgtatgcggctcgctctgccaagtttgggttcgccccttggggaggagtgcggtgcatttaggaaacctaacgggtggctacagtcccggggaatctttgtaaaggctacgtag[t/c]gatgccctgctgggtcaccttggtagtgatcaatggagagtcatgatctccgggcggaatgggaatcacggcttgtgggtaaagtgcacaacctctgcagagtgtttgaaaaactgatatatcagccgtgctcacggttatgagcggcca
4-120823900	4	124611831	0.4926	0.374945	gaagctaccttcggcGAGTAAAATACTTGTccgaaaaccttccccagcaaatgcctagacccaatatgagacccacataaacctgcatgtatttccttcatcagttcttgaccttcggttctggacaaacacttgagtagtggagagcag[a/g]ctccatgtttatataactccccttctatgatcacatatggtcttgttcttgcttccattcttttattataaacttcgtcatccgaaagacagttaccttggaggaaagatataatctcagtcctccaatcttcactatgtataggtgata
4-122917460	4	125870636	0.4459	0.372056	GGGGATCAATTAAGCctgtcaggaaacggtactgcctcttggcatcagtgttgacatctttaggagcatagcgggatagttgcagaaacctgtctctatACTCACTAACTGACATGGGTTCTTGCTTTAGTGCTAGAAACTCCTCTTTCT[T/C]CATTATCATCAGACTTGCTGGAACAAGACATCAACGGAAGTTATCTATGAATTATTCCCATGTAATGGCTTCGGGGTCGGCGTGGGTGGTGAGGTAGGACTCCCAACAGGACTAAGCAGCTCCCCTCAACAGAcatggaccatacagaac
4-125029075	4	127967363	0.4978	0.374995	ttatgtcattgacataaatttggcatacaaatagatcaccatcacaagtcttagtgaaaagagttggatcagctttcccaaccttgaaagcattagcaattagaaaatctctaaggcattcataccatgctcttggggcttgcttaagtc[c/t]atagagcgccttagagagcttacacacgtggtcggggtaccgttcatcctcaaagccagggggttgttccacatacacctcctccttgattggcccattgaggaaagcgctcttcacgtccatttgaaacaacctgaaagaatggtgagc
4-204502112	4	208850062	0.4964	0.374987	CCACCCACAAAAATCTCgcgatcagttgagattttatagcgatcggttaggataaacgtaacagccaagaaaccaaaaaatcaaacggcaaaaggtagccgcgccaccgcaaggcgaggggccggatttcggcggaccattcacgcgcat[g/a]tcgtgcgcccttcaccccggcccgccccggccagacgagcgagcgcgcgcgtgtgactctccacactctctcctctcatacatgacttggtgagtgagtgtggcttccatatttaagctagctctatttcactagaactagcaatatggt
4-241337464	4	246315701	0.1774	0.249268	TACTATGAATAACTTTCATGTTTATTGATGTTTAATGAAACTTTTTCCATATCAGATGGGCTGCCTATGTTGCTGGAACTATTTTTGTATTGATGGCTGAACTAGGGGTGCGCTTTAAAGACAGCATGAGCATTTTGGTATGAGTAATCG[C/T]TAGTATGTGAAATTGCATCCATTTATCAACTTTTTGATATtgcgatattaatgcttgtattaGTTCACATTGTTTTTCATATAATGTCCATATTAAGCAGTCATGCCTTCACATGTCAGACACATGTAACTGGAACATTTGTATCAGTTa
5-37521046	5	38768552	0.4978	0.374995	ggtacaacctgaaagaatggtgagcggcatatgctagcaagatgcgaattgactctagcctagccacaggagcaaaagtctcctcaaagtccaaacctgcgacttgggcataaccttttgccacaagtctagccttgttccttgtcacca[c/t]cccgtgctcgtcttgtttgttgcggaacacccacttggttcccacaacattttgcttgggacgaggcaccagtgtccaaacttcattgcgcttgaaattgttgagctcctcctgcatggccaatacccagtccggatctagcaaggcctc
5-91513593	5	93820150	0.4918	0.374933	TGTGAAGTACTTTGTGTGTCccaacattgattatgtgagtgCATAACAAATGTCCAAATTTGTGTTAATTTTTGCATAAAATTACTAATTTATTTTCCGACAGCCATACGATTGGTGTAAGTGTCATTTCAGAGAGTGGTTATATGGTTC[T/C]ATGTCCCATTGGCCTGAGCCAGAGACAAAGGAAAAGAAAAACAATGAGTGGGTAGAAGAGTTGAAGTCTGATCtagtactctgcaaatgtggtattgaagctaagtatggattagttcctttcAAGCTTGGTGTTGgttatttttgtgga
5-123279876	5	126412787	0.475	0.374374	agagacaagaagaaaaaattctacccccaaattcagggcgttacaaacctatcccccttaaaagaatctcgccctcgagattcagggctggctagcaaagagctcagggtatttagccatcagatcatcttcacgctcccaggttgcttc[t/c]tcctcagagtggtgattccatttgactttgcacattctgatggtcttccttcgggtgactcggtctgcaacctcaaggatctgcactggcttctcaacctaggtcaagtcctcctggacttcaagaccttccactggcaactgctcttct
5-133532869	5	136798005	0.4991	0.374999	TGCCAAGACTTTTGCTACTACACTCAAAGACTCATACAATATTGACAGTGCATTGTTGCAACGtgaacatataataccacaataacttatatacaaaatatgtgttatattgttatgagaaaatgttttataatttatttgtgagctatt[t/c]taatttagctgtttcactactacaaATTCTCCTATGGCCATAACTTGTAGAAAGAGATAGCTAATGGTAATCATACATAATACTGTTTTGCCAATTATGTTATATGTAataaaaatcatagaaaaagataaaattgCTAATAAGGTGGTA
5-158458668	5	162164917	0.4671	0.373915	atgtccACAATACAAAGTTGGAATTGCTGAAAAACTGCAGCAGGATAGGAGCTGGTTCACCAGACAGTACAGTGTGCCACATTTGCTCAAAATGGTATGGCTTCAACCATGGGATGTatagaatttcataagctttctaaaaagtacaag[a/g]tcatcaaaatcggagtttggagctaaaagttatggccaaaatacaACAAGCAAGCATGGGAGAACTGCTTTtcaacggctatatttgagttggggcctatattacTTCACTCAATCGggcatttggaggtgtgggagctcAATCAAAATA
5-208849237	5	214625561	0.3915	0.362951	acccacgaaagaacgaccttacgatttattgggcctttgggcctttcgggaggtcttttacttctttagtggacccaggggatatctatcccccacaagcccccgatctttgggttgatttggaggtaatcaacccaaagatccaaggtc[c/t]aaaaaatgacttcctgctgtcttctcttgctccggtcactcgttcgaccgaagtttagctctgtgcttgtgccttagaggtcggcattttgatttgtaggattctgaacttcattgggtgcaccggaggtgcacccaatgggtgtagccc
6-48741267	6	50353445	0.2104	0.277064	ttttaatgggtatttacttgtaattgtctgttaaatagattgggagaggtggttgtccggatataagtcaaatctctgatgtgcagtatctcaggctgagtttagctgtaggtcatgcagagttgagggctataaagataaatttgggtg[g/a]acctttattgcaaaagtcgtggacaatttccaaacttttccaacgcgtgttcgttgtagttttaagttgagtatagcaagagttatagtattttgaattttagttgtccattgtttctaacctatcagttttgcaacaaagcaattgcat
6-106513178	6	109817516	0.4987	0.374998	CAAGGCACATGGAATACTCCATGGCGAGAACAGAAAAGCTTCATTTGATCTGAAAGCAATGGGACCAGTAGAGCTAAAAGTGTTGATGTACACATCCCTACCGTAGAGATAATCATCCAAGCCCTGCAAGAAAACTCTGAGTTACAAAAT[G/A]TCATGCATAGAAGCTCAGAACTGACAAAACCACACAAATCACCACTTGATCACCCATTCAAACATCCCCACACTGAACCCATATGGCTAGACATAGAAAATAGAAAACGAGAAGTCCTAAGGCCTTAATACAGAGAATCATCACTTAATT
6-122305313	6	126055324	0.486	0.374804	GTTCATCATACCATCAAGTTCGACCATAGCCTTCTTGATCACTGGCTTGAACTTGCCTGATTGCAGAGAACAACGTCAAAAGTTACACTCCGGCACAAATTATAACCAAAGTATAAATGCTAATCAACCGAAAAAAGGAACAAGAATGGC[A/G]TGTCACACATTGGTTGAATGAACATCGAGAAGAATGTAACTAGAACATAGTAGAGTAGCCATCAGTTGGAAACGAGGTGAAGCAAGAAAATTACCGTGCCTCCTCTCAACATCCATCAGTGATGTTAATGCTGTTCCACCAACAGTCCAT
7-56770883	7	62501802	0.2505	0.305	tattaggttcgaaatgaagataacatggtgacaaatatcccacagattccaaaagttcacagggttacattagGGGAAaaggtacccgtaagcctagtccaaaatccgaCATtagctaagctcgcataggtttctatccgcctaaaagtg[t/c]cgaagtgactgatcaaccctgagcggtggaagcgacactggatacgggtgaaggaggcatcgcggaggtagtcccattagcaccaggggctggtcctagctcctcggaagcctcttctccctcgcttccggcttcattggcctccatctc
7-55061072	7	64257131	0.1759	0.247892	aatgtgcacttaggtgtaggagttgtttgaaaccctagttgcatgatctcaggaatcctattgagatgaatactagtatgctaggtcgagtagttgctttattaatcaggatctcggtagaagttgagtgattttctagcactcgcacga[g/a]gtcaggaattggttgtacccactttcatatcataatgatgctggtctgtggacaacaatccatggggattgggtgtctacgagatggaaaattggaataaggattaacgtgcggatacctgtgtcaagcgtttgaacgtactaaacacat
7-63202835	7	69320760	0.04483	0.0819734	cggcttactggcgacgagagaagtccggcgaggggtagggttggctcgggcaGGTTTtggcggtcacaacgacgtacggctcgacggcggggatggccggaatcgctcggtccacgtgcgcaggcgtgtgtcctcgtcggcggcgggtgt[g/t]caggccaaaccacggcgacctagtccaatccaacggcacggtgagcttcctggggtgatgtagaggctatctgagcattgaatcgaaaaatggcgcagtgatttacccggtccacgtgcgccggcggggtgatgaactccggcgagcacg
8-31800080	8	32689857	0.4927	0.374947	acacagtcctgcatgtatctccttcattagctCTTAACCTTCGGTTCTAGACAAACATTTTAGTgatggagagcagactccttgTTTGTACAATTCTCCCCCTATGATTACAtagggtcttgtccttgcttccattcttttgttgtaagt[t/c]tcgtcatccgaaagacaattgccttggaggaaagatacaatctcagtcctccaatctttgtTGTGTATTGGCGAgattgtaagcactgctctctccatgagctcgactgaaggtggttttattgtttcgaaacatACCTCCGAAGGTAAC
8-44743563	8	45987379	0.03676	0.0683099	tacattttattgattcctctgtggtggtacaagctccgataccagctgtggcggaactgcccgaattattccaacttaagtgcctaagccccgccttagaggctagaccgcacttaaatgggaataacccgtcaatccctcggatctagt[c/t]cgacacggccactgacaggatcaagtaccacgatctcactcgatggtgagtcacagagcaaatacaataaagcataaaaccatacatgtcagggtattaaattattacatcatcatcatcatcatcggagtttttgcaaaagtatccatc
8-56628263	8	57873036	0.4553	0.372994	gaaactgctaatactgctgctgttcatccccctgaaaatctgtttctttggacagccacatacccggattcaaacggtgataactttcaatttataactccaaattgagcgcataaatactcgttggaaaggtaaggtaaagttctacat[g/a]atccccaaactgatttcccttaattcctcacgaaaaaaacacagaaactgctagactactgctgttcacccaccacctaaaattctggacagcccccctctacccaatcgcaaacgcaacctctaatcaattaaattgcagcgcaaatga
8-69707217	8	71284500	0.3509	0.351781	GCTATTAGAATGAAAGTATATATACTAACTACAGTGTGGATACTGTTAAAATGGTATTCGACAGACGATTAGGTTGAATAATAACATATGACAGAAGCCCCTCTTTGCTTTAGTTGAGGTTCAGGAGAGGACACTATATAGAGCCAAGTC[G/A]AAAGGAAAAAAATGACACCAAAAATGTATGTACCTGAAAACGCCCCTGCGAAATTCTAGAGTTGGTGCACAACAGGAATTAGAGACATATTCCAATGTTCAGCTGCTTTAACATGTCGATGATTGTTGAATGGATTAAAATAAATGTCAG
8-84706675	8	86833859	0.4544	0.372912	tgaattgttgcatatatttgaattggtttgaatttgaaacttcatttgaatttgaattgaaaaccctagagaaaataaatagaaaaggcaatagaaattccaggGAAATAGGAAAAGCCAATTCGGCCCAAGGCAGCCCATTAAGCCCAG[C/T]CCCCGCGCGCGCGCGTCCCTGTGccagacaggcggaccccgcctgtcggtGCAAACCCGAGCGCCctctctccctcgctctctcgctgcTCTGTGGGACCGACCTGTCGGCGCCGTTGCTCTCGCCCACGCCCACCTTCCCTCTCTCTGC
8-120712201	8	124141641	0.4586	0.37328	ggaatcggatcggactcgaggagggagtcaagatcggtgggtggggtggagccagcaaggggaaacacagcTTCGTCAAAGatgacatgacgagagatgatgatgcggtgggaggtgaggtccagacaccggtaccccttgtggtcaggg[g/a]agtagccaaggaatagacagcgggtggagcgaggagaaagcttatgtggagcggtagcggaagtgttagggtagcaggcacagccgaacacgcgaaggtggtcataggaaggggctgtgccgtatagggcgaagtgaggggtagggtggc
8-125720464	8	130047289	0.4801	0.374604	GGCGGGTAAATAACTCCGAACTCTATGTCTATGTTTCTTTTTTAGAGATTTTAGAGCGACAAAAGAGATACTCTAAAAATTTGTATTGCAACTTATCTCAAAACTTCATGGAGTTTGCAACTCTAAAGTTATGGTGTTTTGTAGACTCTA[G/A]CCAGCTTCTCTTAGAGTTTTACTCTAAAGTCATGCCAAACACGCCTTAAGGGCTTCTTTGAAATGCAGAACTTTAGAGGAATCATATAGAAATTTAAAATGAATTAGTTTATTTTCACAGAAAAAcgtaggaaaaagaaaaaaatcgcAT
8-126879944	8	131140067	0.4649	0.373765	accagtttgatggtggggagaagcaaaccgggctgcgacctctaccccgccctcagcttcaaggatcttcatcatccttgctggggcggggagcgaggcgagccagagctctacctcctgcacgggtcggctggccacctcttcttccag[c/t]tcctgggggtggaaaccatcctccagctctgcggaggaggcgccctccagccatgccggggaaggcgaactgttgctgcccagccagggtgcaacatttCGTCCTCTATCCTCGCTCTCGTGGCGAGGacaggagtgaggacctgccggt
9-2117091	9	1837219	0.4015	0.365109	tatgtacagagtgtagcatatttagtctcagtatatatcataaaatggtccttacgtgtctagctgcaaggctgttgcagcgatcctaaatttatggagaaaataaaacatttaaaaatagaaaccgccgcacattttttcctaaattta[c/t]gcgcatgcattggatcgtgtttgactcatgcatgcattcctttttttgcgctaacagacgtggggcaAGAGGCGCACCCGACAGGCTGGTTGGgcgcgctgggttgaaccagTTTGTAGAGTTAGTCGGCCtgagcttcctttaactatt
9-43670416	9	44334771	0.3255	0.342695	GATGTGATGTTCGTAGCTCGGGAGCGCCGGTAATAGCCCCATCCGGCCGGTCTGtgcgctcaccggagttcgtcCTCCGCGTGAGTACCGTCGGGGACCTCCCCctgcgaagaaacagaaaccAGAGGTCTCTTTTGCAAGTTGTCAGTG[A/G]CTGAGAAACACAGTAAATAAACCTGCTTCAAATTAACCAAAACCCCAAGGTCCCCTGTGCAAAGCCGCTAGGGCGCGgccgcgcgcgggcgctttcctccctggtcttgggccgctgggctgaatccggcccagttccccttaatctttt
9-49402194	9	50373763	0.4996	0.375	ctgttttcccgggtggttctccatgttccaattaacataatgatcttatcatgaacagtgataataaacagataataaaagtgtgatcatgaataatgtatcttcatacccaaaaccacataaagcactagcaagtactacccaaaaagt[t/c]tagtggtaaacaaggtataaagatagacaaactagggtaacctattgggtcccatcaaaattaacctatgctgatcattatgattaatcagaacatgactgggtaaaaagaagtgatcaagggcacaacttgcctgagacttgagattcc
9-102755845	9	105232660	0.495	0.374975	gcgaccctctcccgaggACATTGAGGCTCTGGTTGCTCCCCTTCGTGATTTTCCCAATGATGAGAGATAGATTCACTTTGAGATGCCAGCAAGTCCAGATGATGCAGAAATAGATGTTGTACTCAGTATGTTAGCTGGAGAATCTTCTGA[C/T]TCGACCCATGCTGAACCGATGGCTATCACAGTTGGACAAGAGCTTAACAAAACATTGGAGACCCGAAATCCCAAGGGTACCCACCCAAAGCGTCCTCGCCAAGTTAGCCGTCCGACCGCGCCTGTTGAGgaaaataagaagaagaagagg
9-155744255	9	158554546	0.492	0.374936	GCATTGTttgtatgggagtgatgtcctcatcatgccCCTAGGGACCCGTTCAACTGAGGTCGGTCTAGGGTCAacaatgaggacatcctccactattacccgttggcaaagacgcaattggcccagttggcccaattgtagtccgacggt[g/a]accgtgtgagcctcagaattatcccaccttgcttaacttgggaggaggaagccactttaaaagggagagccacccttcccccattagactagtcttttggggcgattgggtctttccctgagttgggtgtgcttaatgaactattGGGCT
10-3136925	10	2739442	0.3075	0.335197	TCAgctgtgaagagaggcgaaagcgaattgGGATGAATTGGAGGCTGGCtgtcgggctccttttatagggccgagtccgcgaccccccgtgcttatccgccacgaaaatctcgcaatcagttgagattttatagcgatcggttaggataa[g/a]cgtaacagccaagaaaccaaaaaatcaaacggcaaaaggtagccgcgcccccgcaaggcgaggggccggatttcggcggaccattcacgcgcatgtcgtgcgcccgcgcccttcgccccgccccgccccgccccggccaggccaggcgag
10-8141024	10	8070938	0.4108	0.366917	cctgccttcgggaggcggagcttttggcccgtcggaccgcggcgtcctccaggagattcttgagctctccctgaattcgtcgtccctcggtggttgatggctccggcatcgcgtggagaagcattgccgctgcggccaggttctggccga[c/t]tccactggaagtgggtggcggccttaccctgacatcatcggcgatgcggtgctggataccctggggtagatgacgcacttctccggctcggaggttggcccgcccattcctgcccgacgtcccggcggatcggctcaagtgttcctgctc
10-24093635	10	24673271	0.08665	0.145757	tctgggcttatttgcaaaaatcacctcttaagcactatagagcctaagtctgaaattcagtttagttggtccaactttggagccctgtatcttctgaaatatagggtttttgcccaaagtgaccacaacaagtttgtagcccaattatag[g/t]aaaacaactttgtttaaggattcaagccatgatcttatgaggaatttggagaaaaacccaatcaaagatggactgtcaggctggtacAGTCTGAACTTCAGATAGACAGTGACTTGGATCTAAGTTTGAGAGCCATTTCGACTAAGATCC
10-39599127	10	40714629	0.1276	0.197853	gtggccagtcaccctgcaattattttttttgattctggtgcttcgcatacattcattagcaagaaatttgtggagcaacatcacattgcatgccatgaatcaaaagagggatttaaaattcattcacctgggggacacatttttactaga[g/t]aagtggcctatgaagtgccagtaacaatggccgggcggaactttcctgctaacatgattgttctaaaaggccaggatatagatgtaattttgggtatgaattggttaacccaacacaaggcaattctcaacactgaactcagaaccgtca
10-53611103	10	54407169	0.4962	0.374986	aggaaaaggagccactcgcatctgggtgccaaaggaaattatttcaaccatgaaaagcaccaagaaggtttggatcctaaGAGAGAAGTGAGAAGTCCAAAGGACTTCGGGGAATTTGGTGACTTGGCAAAattaggatgtatatcatgg[g/a]atgcatcatattggatcaagtctattgccaagtgagttagtgaatactttggacccaaattccccacccatgactaaggtaaataGATTTATTGCATTTCTTTGTTTTTAGATATGAGTATCGATTTTCTTATATCAAGTTTTTACCTTA
10-122940931	10	123998083	0.3168	0.339185	ATAGCTAAAGTCATTTGGCATTCTTGAATCTTGCACGACAAAATGGTCAGATTGGAAAGAAGAAACATGTGGCAATAGCTATGTCCTAGCATGACAAGTCCAAACAATCAGGTCTTTAAAAAAAGAGTACAAACGGGAAAGCGATGTTCG[A/G]ATAAATTATGTCAGGGTTTGTAGAAAAATGAAAACCCAAGTGATAATATGGGTATACGACAACTAATAGAATTTCAACTATAATCTCACCCTAATACAATCTAAGTCAAGCAGTTTAAAGAAGAGTGGGAATGGACTTCAGGAGTTGAAG
